# Supplementary material for: Bis{N,N,N-trimethyl-2-oxo-2-[2-(2,3,4- trihydroxy­benzyl­idene)hydrazin­yl]ethanaminium} tetra­chlorido­zincate(II) methanol solvate
Source: Acta Crystallogr Sect E Struct Rep Online. 2010 Feb 24;66(Pt 3):m328–9. doi: 10.1107/S160053681000615X (PMC2983568; doi:10.1107/S160053681000615X)
Supplement: Supplementary file 1 [file e-66-0m328-sup1.cif]

##############################################################################
###                                                                        ###
###        Electronic paper (Acta Crystallographica Section E)             ###
###                                                                        ###
##############################################################################
#                                                                            #
# This CIF contains the data in a paper accepted for publication in Acta     #
# Crystallographica Section E. It conforms to the requirements of Notes      #
# for Authors for Section E, and has been peer reviewed under the auspices   #
# of the IUCr Commission on Journals.                                        #
#                                                                            #
# Full details of the Crystallographic Information File format               #
# are given in the paper "The Crystallographic Information File (CIF):       #
# a New Standard Archive File for Crystallography" by S. R. Hall, F. H.      #
# Allen and I. D. Brown [Acta Cryst. (1991), A47, 655-685].                  #
#                                                                            #
# The current version of the core CIF dictionary is obtainable from          #
# ftp://ftp.iucr.org/pub/cif_core.dic. The current version number is 2.4.    #
#                                                                            #
# Software is freely available for graphical display of the structure(s) in  #
# this CIF.  For information consult the CIF home page http://www.iucr.org/  #
# cif/home.html                                                              #
#                                                                            #
# This file may be used for bona fide research purposes within the           #
# scientific community so long as proper attribution is given to the journal # 
# article from which it was obtained.                                        #
#                                                                            #
##############################################################################
                                             
data_I
_audit_creation_method     SHELXL97
_chemical_name_systematic
;
Bis{<i>N</i>,<i>N</i>,<i>N</i>-trimethyl-2-oxo-2-[2-(2,3,4-
trihydroxybenzylidene)hydrazinyl]ethanaminium} tetrachloridozincate(II)
methanol solvate
;
_chemical_name_common     ?
_chemical_formula_moiety     '2(C12 H18 N3 O4 +), Cl4 Zn 2-, C H4 O'
_chemical_formula_sum     'C25 H40 Cl4 N6 O9 Zn'
_chemical_formula_iupac     '(C12 H18 N3 O4)2 [Zn Cl4], C H4 O'
_chemical_formula_weight     775.82
_chemical_melting_point     ?
_symmetry_cell_setting     'triclinic'
_symmetry_space_group_name_H-M     'P -1'
_symmetry_space_group_name_hall     '-P 1'
loop_
    _symmetry_equiv_pos_as_xyz
    'x, y, z'
    '-x, -y, -z'
_cell_length_a     9.471(3)
_cell_length_b     13.389(4)
_cell_length_c     14.986(5)
_cell_angle_alpha     110.90(4)
_cell_angle_beta     94.91(4)
_cell_angle_gamma     103.94(5)
_cell_volume     1691.9(12)
_cell_formula_units_Z     2
_cell_measurement_reflns_used     25
_cell_measurement_theta_min     11.46
_cell_measurement_theta_max     19.37
_cell_measurement_temperature     295(2)
_exptl_crystal_description     'prism'
_exptl_crystal_colour     'light-green'
_exptl_crystal_size_max     0.33
_exptl_crystal_size_mid     0.21
_exptl_crystal_size_min     0.18
_exptl_crystal_density_diffrn     1.523
_exptl_crystal_density_meas     ?
_exptl_crystal_density_method     'not measured'
_exptl_crystal_F_000     804
_exptl_absorpt_coefficient_mu     1.099
_exptl_absorpt_correction_type     'none'
_exptl_absorpt_process_details     ?
_exptl_absorpt_correction_T_min     ?
_exptl_absorpt_correction_T_max     ?
_exptl_special_details
;
;
_diffrn_ambient_temperature     295(2)
_diffrn_radiation_type     MoK\a
_diffrn_radiation_wavelength     0.71073
_diffrn_radiation_source     'fine-focus sealed tube'
_diffrn_radiation_monochromator     'graphite'
_diffrn_measurement_device_type     'Enraf--Nonius CAD-4'
_diffrn_measurement_method     '\w/2\q-scans'
_diffrn_detector_area_resol_mean     ?
_diffrn_reflns_number     7056
_diffrn_reflns_av_R_equivalents     0.0168
_diffrn_reflns_av_sigmaI/netI     0.0298
_diffrn_reflns_theta_min     1.48
_diffrn_reflns_theta_max     25.97
_diffrn_reflns_theta_full     25.97
_diffrn_measured_fraction_theta_max     1.000
_diffrn_measured_fraction_theta_full     1.000
_diffrn_reflns_limit_h_min     0
_diffrn_reflns_limit_h_max     11
_diffrn_reflns_limit_k_min     -16
_diffrn_reflns_limit_k_max     16
_diffrn_reflns_limit_l_min     -18
_diffrn_reflns_limit_l_max     18
_diffrn_standards_number     3
_diffrn_standards_interval_count     ?
_diffrn_standards_interval_time     60
_diffrn_standards_decay_%     0
_refine_special_details
;
 Refinement of <i>F</i>^2^ against ALL reflections. The weighted
 <i>R</i>-factor wR and goodness of fit <i>S</i> are based on <i>F</i>^2^,
 conventional <i>R</i>-factors <i>R</i> are based on <i>F</i>, with <i>F</i>
 set to zero for negative <i>F</i>^2^. The threshold expression of
 <i>F</i>^2^ > \s(<i>F</i>^2^) is used only for calculating
 <i>R</i>-factors(gt) etc. and is not relevant to the choice of reflections
 for refinement. <i>R</i>-factors based on <i>F</i>^2^ are statistically about
 twice as large as those based on <i>F</i>, and <i>R</i>-factors based on ALL
 data will be even larger.
;
_reflns_number_total     6632
_reflns_number_gt     5226
_reflns_threshold_expression     >2\s(I)
_refine_ls_structure_factor_coef     'Fsqd'
_refine_ls_matrix_type     'full'
_refine_ls_R_factor_all     0.0618
_refine_ls_R_factor_gt     0.0432
_refine_ls_wR_factor_gt     0.1168
_refine_ls_wR_factor_ref     0.1280
_refine_ls_goodness_of_fit_ref     1.047
_refine_ls_restrained_S_all     1.047
_refine_ls_number_reflns     6632
_refine_ls_number_parameters     440
_refine_ls_number_restraints     0
_refine_ls_hydrogen_treatment     'mixed'
_refine_ls_weighting_scheme     'calc'
_refine_ls_weighting_details
         'calc w=1/[\s^2^(Fo^2^)+(0.0754P)^2^+0.7588P] where P=(Fo^2^+2Fc^2^)/3'
_atom_sites_solution_hydrogens     'geom'
_atom_sites_solution_primary     'direct'
_atom_sites_solution_secondary     'difmap'
_refine_ls_shift/su_max     0.001
_refine_ls_shift/su_mean     0.000
_refine_diff_density_max     0.812
_refine_diff_density_min     -0.584
_refine_ls_extinction_method     'none'
_refine_ls_extinction_coef     ?
loop_
    _atom_type_symbol
    _atom_type_description
    _atom_type_scat_dispersion_real
    _atom_type_scat_dispersion_imag
    _atom_type_scat_source
    'C' 'C' 0.0033 0.0016
                         'International Tables Vol C Tables 4.2.6.8 and 6.1.1.4'
    'H' 'H' 0.0000 0.0000
                         'International Tables Vol C Tables 4.2.6.8 and 6.1.1.4'
    'N' 'N' 0.0061 0.0033
                         'International Tables Vol C Tables 4.2.6.8 and 6.1.1.4'
    'O' 'O' 0.0106 0.0060
                         'International Tables Vol C Tables 4.2.6.8 and 6.1.1.4'
    'Cl' 'Cl' 0.1484 0.1585
                         'International Tables Vol C Tables 4.2.6.8 and 6.1.1.4'
    'Zn' 'Zn' 0.2839 1.4301
                         'International Tables Vol C Tables 4.2.6.8 and 6.1.1.4'
_computing_data_collection     '<i>CAD-4 Software</i> (Enraf--Nonius, 1989)'
_computing_cell_refinement     '<i>CAD-4 Software</i> (Enraf--Nonius, 1989)'
_computing_data_reduction     '<i>XCAD4</i>    (Harms & Wocadlo, 1995)'
_computing_structure_solution     '<i>SHELXS97</i> (Sheldrick, 2008)'
_computing_structure_refinement     '<i>SHELXL97</i> (cheldrick, 2008)'
_computing_molecular_graphics     '<i>ORTEP-3</i> (Farrugia, 1997)'
_computing_publication_material
;
<i>WinGX</i> (Farrugia, 1999), <i>PLATON</i> (Spek, 2009) and
<i>PARST</i> (Nardelli, 1995)
;
loop_
    _atom_site_type_symbol
    _atom_site_label
    _atom_site_fract_x
    _atom_site_fract_y
    _atom_site_fract_z
    _atom_site_U_iso_or_equiv
    _atom_site_adp_type
    _atom_site_calc_flag
    _atom_site_refinement_flags
    _atom_site_occupancy
    _atom_site_disorder_assembly
    _atom_site_disorder_group
    Zn Zn1 0.12662(4) 0.97209(3) 0.27361(2) 0.03615(12) Uani d . 1 . .
    Cl Cl1 0.08234(9) 0.87169(6) 0.36739(6) 0.0457(2) Uani d . 1 . .
    Cl Cl2 -0.02229(10) 0.86775(8) 0.12557(6) 0.0582(2) Uani d . 1 . .
    Cl Cl3 0.07728(10) 1.13575(7) 0.34252(7) 0.0550(2) Uani d . 1 . .
    Cl Cl4 0.36959(9) 0.99260(7) 0.25977(7) 0.0542(2) Uani d . 1 . .
    O O1A 0.3976(3) 0.5823(2) 0.2618(2) 0.0630(7) Uani d . 1 . .
    O O4A 0.0152(3) 0.3662(2) 0.11211(17) 0.0436(5) Uani d . 1 . .
    O O5A -0.2207(3) 0.1888(2) -0.00766(19) 0.0516(6) Uani d . 1 . .
    O O6A -0.4465(3) 0.2247(2) -0.10178(19) 0.0547(6) Uani d . 1 . .
    O O1B 0.6208(3) 0.44499(19) 0.23238(19) 0.0510(6) Uani d . 1 . .
    O O4B 0.9987(2) 0.63770(19) 0.40319(17) 0.0425(5) Uani d . 1 . .
    O O5B 1.2379(3) 0.80292(19) 0.52686(19) 0.0508(6) Uani d . 1 . .
    O O6B 1.4654(3) 0.7511(2) 0.60703(17) 0.0484(6) Uani d . 1 . .
    N N1A 0.1257(3) 0.5816(2) 0.19456(18) 0.0365(5) Uani d . 1 . .
    N N2A 0.2344(3) 0.6776(2) 0.25321(19) 0.0382(6) Uani d . 1 . .
    N N3A 0.6305(3) 0.7890(2) 0.36455(18) 0.0427(6) Uani d . 1 . .
    N N1B 0.8729(2) 0.4242(2) 0.31181(16) 0.0327(5) Uani d . 1 . .
    N N2B 0.7550(3) 0.3346(2) 0.25584(18) 0.0336(5) Uani d . 1 . .
    N N3B 0.3590(3) 0.2561(2) 0.14515(17) 0.0354(5) Uani d . 1 . .
    C C1A 0.3662(3) 0.6692(3) 0.2858(2) 0.0390(6) Uani d . 1 . .
    C C2A 0.0097(3) 0.5939(3) 0.1539(2) 0.0365(6) Uani d . 1 . .
    H H2A 0.0015 0.6651 0.1655 0.044 Uiso calc R 1 . .
    C C3A -0.1076(3) 0.4967(2) 0.0901(2) 0.0340(6) Uani d . 1 . .
    C C4A -0.1013(3) 0.3874(3) 0.0709(2) 0.0338(6) Uani d . 1 . .
    C C5A -0.2159(3) 0.2969(3) 0.0080(2) 0.0373(6) Uani d . 1 . .
    C C6A -0.3357(3) 0.3144(3) -0.0383(2) 0.0402(7) Uani d . 1 . .
    C C7A -0.3442(3) 0.4209(3) -0.0204(2) 0.0424(7) Uani d . 1 . .
    H H7A -0.4253 0.4316 -0.0513 0.051 Uiso calc R 1 . .
    C C8A -0.2319(3) 0.5109(3) 0.0430(2) 0.0395(7) Uani d . 1 . .
    H H9A -0.2381 0.5827 0.0553 0.047 Uiso calc R 1 . .
    C C9A 0.4695(3) 0.7812(3) 0.3546(3) 0.0446(7) Uani d . 1 . .
    H H9A1 0.4536 0.8381 0.3324 0.054 Uiso calc R 1 . .
    H H9A2 0.4432 0.7981 0.4184 0.054 Uiso calc R 1 . .
    C C10A 0.6698(4) 0.7172(4) 0.4147(3) 0.0652(11) Uani d . 1 . .
    H H10B 0.7738 0.7245 0.4196 0.098 Uiso calc R 1 . .
    H H10A 0.6142 0.6405 0.3777 0.098 Uiso calc R 1 . .
    H H10C 0.6465 0.7408 0.4786 0.098 Uiso calc R 1 . .
    C C11A 0.7131(5) 0.9079(3) 0.4276(4) 0.0787(14) Uani d . 1 . .
    H H11A 0.6905 0.9560 0.3975 0.118 Uiso calc R 1 . .
    H H11C 0.8177 0.9167 0.4358 0.118 Uiso calc R 1 . .
    H H11B 0.6841 0.9272 0.4900 0.118 Uiso calc R 1 . .
    C C12A 0.6778(5) 0.7560(5) 0.2689(3) 0.0796(14) Uani d . 1 . .
    H H12C 0.7816 0.7622 0.2784 0.119 Uiso calc R 1 . .
    H H12A 0.6598 0.8042 0.2377 0.119 Uiso calc R 1 . .
    H H12B 0.6226 0.6801 0.2288 0.119 Uiso calc R 1 . .
    C C1B 0.6326(3) 0.3538(2) 0.2203(2) 0.0338(6) Uani d . 1 . .
    C C2B 0.9820(3) 0.4038(2) 0.3508(2) 0.0329(6) Uani d . 1 . .
    H H2B 0.9809 0.3303 0.3378 0.039 Uiso calc R 1 . .
    C C3B 1.1081(3) 0.4953(2) 0.41539(19) 0.0307(6) Uani d . 1 . .
    C C4B 1.1095(3) 0.6063(2) 0.4389(2) 0.0319(6) Uani d . 1 . .
    C C5B 1.2296(3) 0.6925(2) 0.5024(2) 0.0346(6) Uani d . 1 . .
    C C6B 1.3468(3) 0.6685(2) 0.54445(19) 0.0347(6) Uani d . 1 . .
    C C7B 1.3446(3) 0.5582(3) 0.5228(2) 0.0377(6) Uani d . 1 . .
    H H7B 1.4223 0.5420 0.5516 0.045 Uiso calc R 1 . .
    C C8B 1.2270(3) 0.4731(2) 0.4586(2) 0.0356(6) Uani d . 1 . .
    H H8B 1.2266 0.3994 0.4437 0.043 Uiso calc R 1 . .
    C C9B 0.5121(3) 0.2445(2) 0.1623(2) 0.0368(6) Uani d . 1 . .
    H H9B2 0.5382 0.2095 0.0997 0.044 Uiso calc R 1 . .
    H H9B1 0.5101 0.1948 0.1963 0.044 Uiso calc R 1 . .
    C C10B 0.3479(4) 0.3179(3) 0.0803(2) 0.0470(8) Uani d . 1 . .
    H H10D 0.3735 0.2794 0.0193 0.071 Uiso calc R 1 . .
    H H10F 0.4148 0.3921 0.1108 0.071 Uiso calc R 1 . .
    H H10E 0.2484 0.3218 0.0693 0.071 Uiso calc R 1 . .
    C C11B 0.2541(4) 0.1409(3) 0.0978(3) 0.0578(9) Uani d . 1 . .
    H H11D 0.2795 0.1022 0.0368 0.087 Uiso calc R 1 . .
    H H11E 0.1549 0.1453 0.0868 0.087 Uiso calc R 1 . .
    H H11F 0.2607 0.1012 0.1394 0.087 Uiso calc R 1 . .
    C C12B 0.3156(4) 0.3150(3) 0.2399(2) 0.0504(8) Uani d . 1 . .
    H H12D 0.2158 0.3178 0.2276 0.076 Uiso calc R 1 . .
    H H12E 0.3813 0.3896 0.2711 0.076 Uiso calc R 1 . .
    H H12F 0.3221 0.2751 0.2813 0.076 Uiso calc R 1 . .
    H H4B 0.940(4) 0.579(3) 0.370(3) 0.051(11) Uiso d . 1 . .
    H H5B 1.166(6) 0.804(4) 0.500(4) 0.085(17) Uiso d . 1 . .
    H H6B 1.454(5) 0.816(4) 0.621(3) 0.075(15) Uiso d . 1 . .
    H H4A 0.075(5) 0.430(4) 0.143(3) 0.070(14) Uiso d . 1 . .
    H H5A -0.147(5) 0.177(4) -0.030(3) 0.067(14) Uiso d . 1 . .
    H H6A -0.427(6) 0.165(5) -0.114(4) 0.10(2) Uiso d . 1 . .
    H H2NB 0.758(4) 0.276(3) 0.254(2) 0.038(9) Uiso d . 1 . .
    H H2NA 0.212(4) 0.731(3) 0.267(3) 0.044(11) Uiso d . 1 . .
    C C13 0.7289(7) 0.0438(5) 0.1584(4) 0.1002(18) Uani d . 1 . .
    H H13A 0.8041 0.0717 0.1271 0.150 Uiso calc R 1 . .
    H H13B 0.6329 0.0310 0.1224 0.150 Uiso calc R 1 . .
    H H13C 0.7380 -0.0251 0.1608 0.150 Uiso calc R 1 . .
    O O7 0.7452(4) 0.1197(3) 0.2501(3) 0.0843(10) Uani d . 1 . .
    H H7O 0.8265 0.1296 0.2811 0.126 Uiso calc R 1 . .
loop_
    _atom_site_aniso_label
    _atom_site_aniso_U_11
    _atom_site_aniso_U_22
    _atom_site_aniso_U_33
    _atom_site_aniso_U_12
    _atom_site_aniso_U_13
    _atom_site_aniso_U_23
    Zn1 0.03453(19) 0.03438(19) 0.0375(2) 0.00982(14) -0.00078(14) 0.01356(14)
    Cl1 0.0518(4) 0.0427(4) 0.0458(4) 0.0134(3) 0.0046(3) 0.0223(3)
    Cl2 0.0511(5) 0.0706(6) 0.0384(4) 0.0232(4) -0.0089(4) 0.0048(4)
    Cl3 0.0607(5) 0.0396(4) 0.0602(5) 0.0222(4) -0.0016(4) 0.0122(4)
    Cl4 0.0351(4) 0.0513(5) 0.0666(5) 0.0088(3) 0.0055(4) 0.0155(4)
    O1A 0.0412(13) 0.0405(13) 0.0897(19) 0.0182(11) -0.0098(13) 0.0062(13)
    O4A 0.0375(11) 0.0466(13) 0.0444(12) 0.0177(10) -0.0002(10) 0.0134(10)
    O5A 0.0532(15) 0.0411(13) 0.0540(14) 0.0108(11) 0.0069(12) 0.0139(11)
    O6A 0.0368(12) 0.0543(16) 0.0525(14) 0.0054(11) -0.0063(10) 0.0058(12)
    O1B 0.0411(12) 0.0402(12) 0.0673(15) 0.0134(10) -0.0047(11) 0.0181(11)
    O4B 0.0375(12) 0.0382(12) 0.0512(13) 0.0121(10) -0.0059(10) 0.0194(11)
    O5B 0.0522(14) 0.0348(12) 0.0558(15) 0.0079(10) -0.0105(12) 0.0146(10)
    O6B 0.0395(12) 0.0476(14) 0.0423(12) 0.0020(10) -0.0094(10) 0.0104(11)
    O7 0.076(2) 0.0651(19) 0.097(2) 0.0241(16) -0.0165(17) 0.0207(17)
    N1A 0.0286(12) 0.0391(13) 0.0355(13) 0.0067(10) 0.0029(10) 0.0103(10)
    N2A 0.0276(12) 0.0362(14) 0.0430(14) 0.0110(11) -0.0006(10) 0.0071(11)
    N3A 0.0303(13) 0.0478(15) 0.0376(13) 0.0064(11) -0.0032(10) 0.0081(11)
    N1B 0.0280(11) 0.0372(12) 0.0299(11) 0.0070(10) 0.0008(9) 0.0123(10)
    N2B 0.0293(12) 0.0325(13) 0.0351(12) 0.0083(10) -0.0018(10) 0.0109(10)
    N3B 0.0281(11) 0.0474(14) 0.0318(12) 0.0092(10) 0.0002(9) 0.0192(11)
    C1A 0.0309(14) 0.0390(16) 0.0417(16) 0.0099(12) 0.0029(12) 0.0108(13)
    C2A 0.0346(15) 0.0411(16) 0.0329(14) 0.0120(12) 0.0046(12) 0.0131(12)
    C3A 0.0288(13) 0.0432(16) 0.0303(14) 0.0108(12) 0.0056(11) 0.0147(12)
    C4A 0.0286(13) 0.0459(16) 0.0292(13) 0.0141(12) 0.0068(11) 0.0149(12)
    C5A 0.0355(15) 0.0454(17) 0.0315(14) 0.0123(13) 0.0098(12) 0.0146(13)
    C6A 0.0302(14) 0.0538(18) 0.0302(14) 0.0070(13) 0.0049(11) 0.0129(13)
    C7A 0.0305(15) 0.061(2) 0.0365(15) 0.0159(14) 0.0002(12) 0.0190(14)
    C8A 0.0364(15) 0.0487(17) 0.0365(15) 0.0168(13) 0.0044(12) 0.0177(13)
    C9A 0.0315(15) 0.0401(16) 0.0526(19) 0.0124(13) -0.0024(13) 0.0081(14)
    C10A 0.054(2) 0.078(3) 0.064(2) 0.029(2) -0.0094(18) 0.027(2)
    C11A 0.046(2) 0.054(2) 0.096(3) -0.0037(18) -0.015(2) 0.003(2)
    C12A 0.048(2) 0.129(4) 0.041(2) 0.008(2) 0.0077(17) 0.019(2)
    C1B 0.0295(13) 0.0395(16) 0.0304(13) 0.0096(12) 0.0018(11) 0.0126(12)
    C2B 0.0329(14) 0.0347(14) 0.0302(14) 0.0123(11) 0.0061(11) 0.0101(11)
    C3B 0.0273(13) 0.0377(14) 0.0278(13) 0.0101(11) 0.0057(10) 0.0131(11)
    C4B 0.0277(13) 0.0418(15) 0.0299(13) 0.0107(11) 0.0049(11) 0.0182(12)
    C5B 0.0359(15) 0.0365(15) 0.0304(14) 0.0079(12) 0.0036(11) 0.0143(12)
    C6B 0.0306(14) 0.0435(16) 0.0238(13) 0.0063(12) 0.0030(11) 0.0096(12)
    C7B 0.0307(14) 0.0494(17) 0.0338(14) 0.0165(13) 0.0029(11) 0.0148(13)
    C8B 0.0365(15) 0.0371(15) 0.0343(14) 0.0156(12) 0.0045(12) 0.0126(12)
    C9B 0.0318(14) 0.0387(15) 0.0370(15) 0.0123(12) -0.0016(12) 0.0121(12)
    C10B 0.0419(17) 0.068(2) 0.0420(17) 0.0188(16) 0.0038(14) 0.0324(16)
    C11B 0.0422(18) 0.058(2) 0.058(2) -0.0027(16) -0.0138(16) 0.0210(18)
    C12B 0.0444(18) 0.073(2) 0.0389(17) 0.0214(17) 0.0149(14) 0.0230(16)
    C13 0.108(4) 0.094(4) 0.089(4) 0.060(3) 0.002(3) 0.009(3)
_geom_special_details
;
 All s.u.'s (except the s.u. in the dihedral angle between two l.s. planes) are
 estimated using the full covariance matrix. The cell s.u.'s are taken into
 account individually in the estimation of s.u.'s in distances, angles and
 torsion angles; correlations between s.u.'s in cell parameters are only used
 when they are defined by crystal symmetry. An approximate (isotropic)
 treatment of cell s.u.'s is used for estimating s.u.'s involving l.s. planes.
;
loop_
    _geom_bond_atom_site_label_1
    _geom_bond_atom_site_label_2
    _geom_bond_site_symmetry_2
    _geom_bond_distance
    _geom_bond_publ_flag
    Zn1 Cl3 . 2.2467(13) ?
    Zn1 Cl1 . 2.2661(11) ?
    Zn1 Cl2 . 2.2731(18) ?
    Zn1 Cl4 . 2.2870(12) ?
    O1A C1A . 1.208(4) ?
    O4A C4A . 1.356(3) ?
    O4A H4A . 0.84(4) ?
    O5A C5A . 1.369(4) ?
    O5A H5A . 0.82(5) ?
    O6A C6A . 1.362(4) ?
    O6A H6A . 0.82(6) ?
    N1A C2A . 1.285(4) ?
    N1A N2A . 1.373(4) ?
    N2A C1A . 1.346(4) ?
    N2A H2NA . 0.75(4) ?
    N3A C12A . 1.484(5) ?
    N3A C9A . 1.494(4) ?
    N3A C11A . 1.497(5) ?
    N3A C10A . 1.505(5) ?
    C1A C9A . 1.513(4) ?
    C2A C3A . 1.441(4) ?
    C2A H2A . 0.9300 ?
    C3A C4A . 1.405(4) ?
    C3A C8A . 1.407(4) ?
    C4A C5A . 1.382(4) ?
    C5A C6A . 1.390(4) ?
    C6A C7A . 1.378(5) ?
    C7A C8A . 1.371(5) ?
    C7A H7A . 0.9300 ?
    C8A H9A . 0.9300 ?
    C9A H9A1 . 0.9700 ?
    C9A H9A2 . 0.9700 ?
    C10A H10B . 0.9600 ?
    C10A H10A . 0.9600 ?
    C10A H10C . 0.9600 ?
    C11A H11A . 0.9600 ?
    C11A H11C . 0.9600 ?
    C11A H11B . 0.9600 ?
    C12A H12C . 0.9600 ?
    C12A H12A . 0.9600 ?
    C12A H12B . 0.9600 ?
    O1B C1B . 1.203(4) ?
    O4B C4B . 1.357(3) ?
    O4B H4B . 0.80(4) ?
    O5B C5B . 1.371(4) ?
    O5B H5B . 0.77(5) ?
    O6B C6B . 1.359(4) ?
    O6B H6B . 0.85(5) ?
    N1B C2B . 1.276(4) ?
    N1B N2B . 1.366(3) ?
    N2B C1B . 1.352(4) ?
    N2B H2NB . 0.79(3) ?
    N3B C11B . 1.493(4) ?
    N3B C10B . 1.495(4) ?
    N3B C12B . 1.504(4) ?
    N3B C9B . 1.506(4) ?
    C1B C9B . 1.523(4) ?
    C2B C3B . 1.454(4) ?
    C2B H2B . 0.9300 ?
    C3B C4B . 1.396(4) ?
    C3B C8B . 1.397(4) ?
    C4B C5B . 1.390(4) ?
    C5B C6B . 1.389(4) ?
    C6B C7B . 1.388(4) ?
    C7B C8B . 1.373(4) ?
    C7B H7B . 0.9300 ?
    C8B H8B . 0.9300 ?
    C9B H9B2 . 0.9700 ?
    C9B H9B1 . 0.9700 ?
    C10B H10D . 0.9600 ?
    C10B H10F . 0.9600 ?
    C10B H10E . 0.9600 ?
    C11B H11D . 0.9600 ?
    C11B H11E . 0.9600 ?
    C11B H11F . 0.9600 ?
    C12B H12D . 0.9600 ?
    C12B H12E . 0.9600 ?
    C12B H12F . 0.9600 ?
    C13 O7 . 1.355(6) ?
    O7 H7O . 0.8200 ?
    C13 H13A . 0.9600 ?
    C13 H13B . 0.9600 ?
    C13 H13C . 0.9600 ?
loop_
    _geom_angle_atom_site_label_1
    _geom_angle_atom_site_label_2
    _geom_angle_atom_site_label_3
    _geom_angle_site_symmetry_1
    _geom_angle_site_symmetry_3
    _geom_angle
    _geom_angle_publ_flag
    Cl3 Zn1 Cl1 . . 109.97(5) ?
    Cl3 Zn1 Cl2 . . 110.89(5) ?
    Cl1 Zn1 Cl2 . . 107.16(5) ?
    Cl3 Zn1 Cl4 . . 113.17(6) ?
    Cl1 Zn1 Cl4 . . 105.36(5) ?
    Cl2 Zn1 Cl4 . . 109.97(6) ?
    C4A O4A H4A . . 103(3) ?
    C5A O5A H5A . . 108(3) ?
    C6A O6A H6A . . 113(4) ?
    C4B O4B H4B . . 102(3) ?
    C5B O5B H5B . . 106(4) ?
    C6B O6B H6B . . 112(3) ?
    C13 O7 H7O . . 109.5 ?
    C2A N1A N2A . . 116.7(3) ?
    C1A N2A N1A . . 118.6(3) ?
    C1A N2A H2NA . . 126(3) ?
    N1A N2A H2NA . . 116(3) ?
    C12A N3A C9A . . 112.0(3) ?
    C12A N3A C11A . . 110.4(3) ?
    C9A N3A C11A . . 106.7(3) ?
    C12A N3A C10A . . 108.2(3) ?
    C9A N3A C10A . . 112.0(3) ?
    C11A N3A C10A . . 107.4(3) ?
    C2B N1B N2B . . 117.1(2) ?
    C1B N2B N1B . . 118.6(3) ?
    C1B N2B H2NB . . 124(2) ?
    N1B N2B H2NB . . 116(2) ?
    C11B N3B C10B . . 109.3(2) ?
    C11B N3B C12B . . 108.3(3) ?
    C10B N3B C12B . . 109.5(3) ?
    C11B N3B C9B . . 107.3(2) ?
    C10B N3B C9B . . 111.6(2) ?
    C12B N3B C9B . . 110.8(2) ?
    O1A C1A N2A . . 123.6(3) ?
    O1A C1A C9A . . 124.5(3) ?
    N2A C1A C9A . . 112.0(3) ?
    N1A C2A C3A . . 119.6(3) ?
    N1A C2A H2A . . 120.2 ?
    C3A C2A H2A . . 120.2 ?
    C4A C3A C8A . . 118.3(3) ?
    C4A C3A C2A . . 122.4(3) ?
    C8A C3A C2A . . 119.2(3) ?
    O4A C4A C5A . . 117.7(3) ?
    O4A C4A C3A . . 122.1(3) ?
    C5A C4A C3A . . 120.2(3) ?
    O5A C5A C4A . . 122.5(3) ?
    O5A C5A C6A . . 117.6(3) ?
    C4A C5A C6A . . 119.8(3) ?
    O6A C6A C7A . . 119.7(3) ?
    O6A C6A C5A . . 119.4(3) ?
    C7A C6A C5A . . 121.0(3) ?
    C8A C7A C6A . . 119.5(3) ?
    C8A C7A H7A . . 120.3 ?
    C6A C7A H7A . . 120.3 ?
    C7A C8A C3A . . 121.3(3) ?
    C7A C8A H9A . . 119.4 ?
    C3A C8A H9A . . 119.4 ?
    N3A C9A C1A . . 115.2(3) ?
    N3A C9A H9A1 . . 108.5 ?
    C1A C9A H9A1 . . 108.5 ?
    N3A C9A H9A2 . . 108.5 ?
    C1A C9A H9A2 . . 108.5 ?
    H9A1 C9A H9A2 . . 107.5 ?
    N3A C10A H10B . . 109.5 ?
    N3A C10A H10A . . 109.5 ?
    H10B C10A H10A . . 109.5 ?
    N3A C10A H10C . . 109.5 ?
    H10B C10A H10C . . 109.5 ?
    H10A C10A H10C . . 109.5 ?
    N3A C11A H11A . . 109.5 ?
    N3A C11A H11C . . 109.5 ?
    H11A C11A H11C . . 109.5 ?
    N3A C11A H11B . . 109.5 ?
    H11A C11A H11B . . 109.5 ?
    H11C C11A H11B . . 109.5 ?
    N3A C12A H12C . . 109.5 ?
    N3A C12A H12A . . 109.5 ?
    H12C C12A H12A . . 109.5 ?
    N3A C12A H12B . . 109.5 ?
    H12C C12A H12B . . 109.5 ?
    H12A C12A H12B . . 109.5 ?
    O1B C1B N2B . . 124.5(3) ?
    O1B C1B C9B . . 124.6(3) ?
    N2B C1B C9B . . 110.9(2) ?
    N1B C2B C3B . . 120.2(3) ?
    N1B C2B H2B . . 119.9 ?
    C3B C2B H2B . . 119.9 ?
    C4B C3B C8B . . 118.9(3) ?
    C4B C3B C2B . . 120.9(2) ?
    C8B C3B C2B . . 120.2(3) ?
    O4B C4B C5B . . 116.0(3) ?
    O4B C4B C3B . . 124.0(3) ?
    C5B C4B C3B . . 120.0(3) ?
    O5B C5B C6B . . 117.4(3) ?
    O5B C5B C4B . . 122.5(3) ?
    C6B C5B C4B . . 120.1(3) ?
    O6B C6B C7B . . 118.6(3) ?
    O6B C6B C5B . . 121.4(3) ?
    C7B C6B C5B . . 120.1(3) ?
    C8B C7B C6B . . 119.7(3) ?
    C8B C7B H7B . . 120.1 ?
    C6B C7B H7B . . 120.1 ?
    C7B C8B C3B . . 121.2(3) ?
    C7B C8B H8B . . 119.4 ?
    C3B C8B H8B . . 119.4 ?
    N3B C9B C1B . . 114.8(2) ?
    N3B C9B H9B2 . . 108.6 ?
    C1B C9B H9B2 . . 108.6 ?
    N3B C9B H9B1 . . 108.6 ?
    C1B C9B H9B1 . . 108.6 ?
    H9B2 C9B H9B1 . . 107.5 ?
    N3B C10B H10D . . 109.5 ?
    N3B C10B H10F . . 109.5 ?
    H10D C10B H10F . . 109.5 ?
    N3B C10B H10E . . 109.5 ?
    H10D C10B H10E . . 109.5 ?
    H10F C10B H10E . . 109.5 ?
    N3B C11B H11D . . 109.5 ?
    N3B C11B H11E . . 109.5 ?
    H11D C11B H11E . . 109.5 ?
    N3B C11B H11F . . 109.5 ?
    H11D C11B H11F . . 109.5 ?
    H11E C11B H11F . . 109.5 ?
    N3B C12B H12D . . 109.5 ?
    N3B C12B H12E . . 109.5 ?
    H12D C12B H12E . . 109.5 ?
    N3B C12B H12F . . 109.5 ?
    H12D C12B H12F . . 109.5 ?
    H12E C12B H12F . . 109.5 ?
    O7 C13 H13A . . 109.5 ?
    O7 C13 H13B . . 109.5 ?
    H13A C13 H13B . . 109.5 ?
    O7 C13 H13C . . 109.5 ?
    H13A C13 H13C . . 109.5 ?
    H13B C13 H13C . . 109.5 ?
loop_
    _geom_hbond_atom_site_label_D
    _geom_hbond_atom_site_label_H
    _geom_hbond_atom_site_label_A
    _geom_hbond_site_symmetry_A
    _geom_hbond_distance_DH
    _geom_hbond_distance_HA
    _geom_hbond_distance_DA
    _geom_hbond_angle_DHA
    _geom_hbond_publ_flag
    O4A H4A N1A 1_555 0.84(5) 1.82(5) 2.592(4) 153(5) y
    O5A H5A Cl2 2_565 0.83(5) 2.29(5) 3.094(4) 167(3) y
    O6A H6A O5A 1_555 0.82(7) 2.30(6) 2.693(4) 110(5) y
    O6A H6A Cl4 2_565 0.82(7) 2.64(6) 3.317(3) 141(5) y
    O4B H4B N1B 1_555 0.80(4) 1.86(4) 2.599(4) 155(4) y
    O5B H5B O4B 1_555 0.77(6) 2.28(6) 2.721(4) 118(5) y
    O5B H5B Cl1 1_655 0.77(6) 2.60(5) 3.217(3) 139(5) y
    O6B H6B O5B 1_555 0.85(5) 2.32(5) 2.728(4) 110(4) y
    O6B H6B Cl4 2_776 0.85(5) 2.59(5) 3.193(3) 129(4) y
    C10A H10A O1A 1_555 0.96 2.34 2.992(5) 124 y
    C10B H10F O1B 1_555 0.96 2.33 2.978(4) 124 y
    C10B H10E O4A 1_555 0.96 2.50 3.404(5) 157 y
    C10B H10F O1B 1_555 0.96 2.33 2.978(4) 124 y
    C12A H12A O6A 2_565 0.96 2.60 3.307(6) 131 y
    C12A H12B O1A 1_555 0.96 2.41 3.043(7) 123 y
    C12B H12E O1B 1_555 0.96 2.40 3.028(5) 123 y
    C12A H12C Cl1 1_655 0.96 2.83 3.715(5) 154 y
    O7 H7O Cl3 1_645 0.82 2.44 3.251(4) 169 y
    N2A H2NA Cl1 1_555 0.77(4) 2.59(4) 3.287(3) 154(4) y
    N2B H2NB O7 1_555 0.78(4) 2.05(4) 2.826(5) 175(4) y
data_global
_journal_date_recd_electronic     2010-02-01
_journal_date_accepted     2010-02-16
_journal_name_full     'Acta Crystallographica, Section E'
_journal_year     2010
_journal_volume     66
_journal_issue      3
_journal_page_first     m328
_journal_page_last     m329
_journal_paper_category     QM
_journal_coeditor_code     RK2191
_publ_contact_author_name     'Novakovi\'c, Sla\/dana B.'
_publ_contact_author_address
;
'Vin\<ca' Institute of Nuclear Sciences
Laboratory of Theoretical Physics and Condensed Matter Physics
PO Box 522
11001 Belgrade
Serbia
;
_publ_contact_author_email     snovak@vinca.rs
_publ_contact_author_fax     '381 11 8065829'
_publ_contact_author_phone     '381 11 8065828'
_publ_section_title
;
Bis{<i>N</i>,<i>N</i>,<i>N</i>-trimethyl-2-oxo-2-[2-(2,3,4-
trihydroxybenzylidene)hydrazinyl]ethanaminium} tetrachloridozincate(II) methanol
solvate
;
_publ_section_title_footnote
;
 Transition metal complexes with Girard reagent-based ligands. Part VI.
;
loop_
    _publ_author_name
    _publ_author_footnote
    _publ_author_address
    "Novakovi\'c, Sla\/dana B." .
;
'Vin\<ca' Institute of Nuclear Sciences
Laboratory of Theoretical Physics and Condensed Matter Physics
PO Box 522
11001 Belgrade
Serbia
;
    "Dra\<skovi\'c, Bojana M." .
;
'Vin\<ca' Institute of Nuclear Sciences
Laboratory of Theoretical Physics and Condensed Matter Physics
PO Box 522
11001 Belgrade
Serbia
;
    "Vojinovi\'c-Je\<si\'c, Ljiljana S." .
;
Department of Chemistry
Faculty of Sciences
University of Novi Sad
Trg Dositeja Obradovi\'ca 3
21000 Novi Sad
Serbia
;
    "\<Ce\<sljevi\'c, Valerija I." .
;
Department of Chemistry
Faculty of Sciences
University of Novi Sad
Trg Dositeja Obradovi\'ca 3
21000 Novi Sad
Serbia
;
    "Leovac, Vukadin M." .
;
Department of Chemistry
Faculty of Sciences
University of Novi Sad
Trg Dositeja Obradovi\'ca 3
21000 Novi Sad
Serbia
;
