# Supplementary material for: Bis{N,N,N-trimethyl-2-oxo-2-[2-(2,3,4- trihydroxy­benzyl­idene)hydrazin­yl]ethanaminium} tetra­chlorido­zincate(II) methanol solvate
Source: Acta Crystallogr Sect E Struct Rep Online. 2010 Feb 24;66(Pt 3):m328–9. doi: 10.1107/S160053681000615X (PMC2983568; doi:10.1107/S160053681000615X)
Supplement: Supplementary file 2 [file e-66-0m328-Isup2.hkl]

#
# h,k,l, Fc-squared, Fo-squared, sigma(Fo-squared) and status flag
#
data_I
_shelx_title ' ljilja_4 in P -1'
_shelx_refln_list_code          4
_shelx_F_calc_maximum      281.32
_exptl_crystal_F_000       804.00
_reflns_d_resolution_high  0.8115
 
loop_
 _symmetry_equiv_pos_as_xyz
 'x, y, z'
 '-x, -y, -z'
 
_cell_length_a     9.4703
_cell_length_b    13.3892
_cell_length_c    14.9863
_cell_angle_alpha 110.902
_cell_angle_beta   94.896
_cell_angle_gamma 103.945
 
_shelx_F_squared_multiplier     1.000
 
loop_
 _refln_index_h
 _refln_index_k
 _refln_index_l
 _refln_F_squared_calc
 _refln_F_squared_meas
 _refln_F_squared_sigma
 _refln_observed_status
   1   0   0     3166.40     3721.63     17.19 o
   2   0   0      386.34      330.46      8.81 o
   3   0   0     4892.92     5294.31     36.16 o
   4   0   0     2222.07     2423.99     29.12 o
   5   0   0      115.14      117.95      9.09 o
   6   0   0       48.74       62.52      5.17 o
   7   0   0      529.01      553.91     22.50 o
   8   0   0     3900.69     3818.87     56.53 o
   9   0   0     1483.69     1416.16     38.95 o
  10   0   0       24.39       26.05      7.10 o
  11   0   0       18.06       19.97     16.08 o
 -11   1   0        1.43       -2.16     15.37 o
 -10   1   0       65.98       62.95      7.73 o
  -9   1   0      667.10      721.69     29.54 o
  -8   1   0      718.16      685.47     25.71 o
  -7   1   0      904.18      915.05     26.59 o
  -6   1   0       14.06       34.49      4.40 o
  -5   1   0     4749.26     5109.95     46.56 o
  -4   1   0     2929.12     3447.13     33.80 o
  -3   1   0     1888.18     2081.26     22.67 o
  -2   1   0     1040.04     1038.85     13.49 o
  -1   1   0     2824.37     2971.68     15.91 o
   0   1   0      139.15       77.97      2.37 o
   1   1   0    10772.81    11211.29     35.22 o
   2   1   0      702.63      922.44     14.35 o
   3   1   0      816.14      835.03     16.36 o
   4   1   0     5369.89     5491.20     45.11 o
   5   1   0      124.23      137.09     10.88 o
   6   1   0      797.41      797.48     22.95 o
   7   1   0      121.60      120.02      9.01 o
   8   1   0      488.11      498.46     25.25 o
   9   1   0       17.71       26.19      7.10 o
  10   1   0        6.00       21.93      7.58 o
 -11   2   0        2.33       10.60     13.64 o
 -10   2   0      121.04      113.88     10.97 o
  -9   2   0      188.21      161.81     12.93 o
  -8   2   0     1478.57     1439.65     35.28 o
  -7   2   0      666.00      677.83     22.98 o
  -6   2   0      195.90      220.61     12.90 o
  -5   2   0      889.28     1057.00     22.02 o
  -4   2   0     4706.70     5152.76     41.05 o
  -3   2   0      233.05      247.54      9.80 o
  -2   2   0      398.68      469.03     10.37 o
  -1   2   0    26721.57    26782.71     56.73 o
   0   2   0       93.98       39.03      2.03 o
   1   2   0     2379.88     1993.90     18.64 o
   2   2   0      487.16      676.18     13.75 o
   3   2   0     1931.42     2109.49     26.25 o
   4   2   0    11977.92    13387.39     73.35 o
   5   2   0      108.91      144.96     10.40 o
   6   2   0      998.65      933.60     25.42 o
   7   2   0      789.54      951.87     28.63 o
   8   2   0      705.05      720.32     28.38 o
   9   2   0       73.13       92.58      8.15 o
  10   2   0       13.86        3.15     15.94 o
 -11   3   0       45.77       41.56      8.29 o
 -10   3   0      196.12      188.20     14.80 o
  -9   3   0       30.45       45.05      7.30 o
  -8   3   0     1236.47     1364.88     34.26 o
  -7   3   0     2497.16     2534.69     40.71 o
  -6   3   0     2902.84     3008.81     39.83 o
  -5   3   0    10005.37    11075.27     67.95 o
  -4   3   0     9546.80    10007.58     57.95 o
  -3   3   0      566.62      607.60     13.66 o
  -2   3   0     1194.48     1156.15     16.31 o
  -1   3   0    10407.43    10293.70     42.38 o
   0   3   0     1070.74      758.48      9.13 o
   1   3   0      999.68      823.90     14.74 o
   2   3   0     1249.89     1134.58     18.64 o
   3   3   0     7292.47     8426.35     55.39 o
   4   3   0      164.83      131.44     10.17 o
   5   3   0     3241.56     3591.64     45.17 o
   6   3   0      747.47      774.67     24.71 o
   7   3   0      219.84      213.48     14.66 o
   8   3   0      648.77      674.39     27.84 o
   9   3   0      172.47      168.28     13.98 o
  10   3   0        0.09        2.19     16.22 o
 -11   4   0       72.04       71.50      9.06 o
 -10   4   0      215.70      188.51     13.66 o
  -9   4   0       19.07        8.66     15.28 o
  -8   4   0      372.83      416.65     20.74 o
  -7   4   0      230.45      221.18     15.74 o
  -6   4   0      174.64      123.00      8.98 o
  -5   4   0      356.29      422.84     15.71 o
  -4   4   0     3741.12     3680.90     36.90 o
  -3   4   0     2620.17     2584.23     28.07 o
  -2   4   0     9715.55     9609.80     49.46 o
  -1   4   0    17186.54    16295.33     61.70 o
   0   4   0      435.58      334.37     12.81 o
   1   4   0    10900.01     9956.31     53.35 o
   2   4   0       32.69       28.46      3.15 o
   3   4   0     5075.75     5518.93     48.69 o
   4   4   0     1646.84     1618.22     29.57 o
   5   4   0      263.36      285.69     16.56 o
   6   4   0      255.53      239.81     17.81 o
   7   4   0      240.64      245.69     18.75 o
   8   4   0       63.95       91.10      7.76 o
   9   4   0      125.87      143.54     11.82 o
 -11   5   0      122.98      114.88      9.72 o
 -10   5   0       89.94       89.57      8.21 o
  -9   5   0      275.04      278.87     21.65 o
  -8   5   0      258.07      222.37     16.08 o
  -7   5   0      391.82      371.23     19.89 o
  -6   5   0     2484.27     2658.26     38.97 o
  -5   5   0      392.59      344.38     14.77 o
  -4   5   0     2153.18     2142.42     29.97 o
  -3   5   0     8939.51     9001.69     55.62 o
  -2   5   0      348.80      394.43     12.75 o
  -1   5   0      803.27      806.23     16.70 o
   0   5   0     1138.91      902.21     35.14 o
   1   5   0        4.47       17.53      3.04 o
   2   5   0     4085.91     4136.97     41.47 o
   3   5   0     1134.62     1117.37     24.80 o
   4   5   0     1783.24     1769.86     33.29 o
   5   5   0       33.01       40.74      5.54 o
   6   5   0       70.27       84.63      7.41 o
   7   5   0      342.38      296.12     22.21 o
   8   5   0      856.66      874.69     34.40 o
   9   5   0      142.44      156.58     12.39 o
 -11   6   0      121.39      104.62      9.83 o
 -10   6   0      422.28      427.78     24.09 o
  -9   6   0       45.59       48.07      7.13 o
  -8   6   0      297.90      308.56     19.29 o
  -7   6   0      219.82      210.36     16.62 o
  -6   6   0      204.34      204.48     14.26 o
  -5   6   0       38.45       27.84      4.55 o
  -4   6   0      138.03      149.88     11.31 o
  -3   6   0      391.13      410.37     14.40 o
  -2   6   0     6415.54     6673.14     50.45 o
  -1   6   0       25.48       15.00      3.21 o
   0   6   0     1544.51     1339.84     43.63 o
   1   6   0     4454.89     3658.06     40.14 o
   2   6   0       20.82        6.65      9.20 o
   3   6   0      604.49      576.72     20.28 o
   4   6   0       94.19       78.86      6.85 o
   5   6   0       32.03       36.76      6.19 o
   6   6   0      771.84      767.39     27.84 o
   7   6   0      269.29      231.75     17.16 o
   8   6   0      168.83      172.01     13.58 o
 -11   7   0        7.82        4.29     16.28 o
 -10   7   0      184.71      199.05     18.10 o
  -9   7   0      639.58      592.55     27.67 o
  -8   7   0        0.17       -5.20     11.02 o
  -7   7   0       13.54        3.24     12.33 o
  -6   7   0      182.18      173.99     13.12 o
  -5   7   0      183.61      191.58     14.23 o
  -4   7   0     2669.57     2694.94     37.72 o
  -3   7   0      551.83      610.27     19.15 o
  -2   7   0        7.64       12.39      3.72 o
  -1   7   0      390.91      457.87     16.68 o
   0   7   0     2567.06     2228.73     76.30 o
   1   7   0     4937.66     4540.70     48.66 o
   2   7   0      155.65      130.56     11.11 o
   3   7   0       77.88       51.28      6.28 o
   4   7   0      792.97      730.89     26.31 o
   5   7   0      598.60      578.91     24.88 o
   6   7   0        1.79        9.29     12.39 o
   7   7   0      222.82      227.74     18.52 o
   8   7   0       17.19       15.57      8.61 o
 -11   8   0        0.76        1.11     13.58 o
 -10   8   0       60.61       81.44      8.89 o
  -9   8   0       99.32      111.04      8.95 o
  -8   8   0        2.98        7.02     12.73 o
  -7   8   0      487.02      524.71     23.83 o
  -6   8   0      216.35      234.19     16.19 o
  -5   8   0      143.06      146.41     10.99 o
  -4   8   0        3.62        3.61      9.63 o
  -3   8   0      191.72      281.23     15.25 o
  -2   8   0      345.09      318.27     14.94 o
  -1   8   0      323.84      322.54     16.39 o
   0   8   0     1388.03     1311.79     26.66 o
   1   8   0     3276.19     3047.90     43.63 o
   2   8   0     5806.16     5055.21     58.29 o
   3   8   0      484.78      412.70     21.28 o
   4   8   0       13.20        2.16     12.73 o
   5   8   0      960.69      893.98     31.76 o
   6   8   0      290.47      310.92     23.07 o
   7   8   0      128.44      144.02     12.27 o
 -11   9   0        6.17        2.27     17.24 o
 -10   9   0       23.86       16.33     14.91 o
  -9   9   0      109.08      117.46     11.53 o
  -8   9   0       31.58       14.80     15.20 o
  -7   9   0       85.53       86.81      7.76 o
  -6   9   0     1675.68     1679.24     36.79 o
  -5   9   0     1573.10     1572.20     34.69 o
  -4   9   0       92.21       73.09      5.99 o
  -3   9   0        2.05       -2.81     10.11 o
  -2   9   0       53.16       56.56      5.37 o
  -1   9   0      421.93      367.79     18.07 o
   0   9   0     1238.63     1151.04     20.67 o
   1   9   0      743.45      691.01     24.43 o
   2   9   0       19.40       22.16      6.28 o
   3   9   0     1018.21      864.94     29.80 o
   4   9   0       62.63       52.50      6.76 o
   5   9   0      166.76      177.18     15.28 o
   6   9   0      294.66      291.60     21.28 o
   7   9   0      153.75      188.28     16.02 o
 -10  10   0       39.06       36.99      8.75 o
  -9  10   0      104.45      103.91      8.98 o
  -8  10   0      166.17      160.25      9.52 o
  -7  10   0      318.14      299.47     21.39 o
  -6  10   0      162.18      164.93     13.35 o
  -5  10   0      633.67      630.10     26.33 o
  -4  10   0       27.40       34.71      5.99 o
  -3  10   0      557.84      547.12     21.50 o
  -2  10   0      871.81      788.53     25.51 o
  -1  10   0     1750.65     1766.22     37.04 o
   0  10   0       13.66        8.89      9.33 o
   1  10   0     1071.66     1080.95     30.71 o
   2  10   0       39.10       30.59      6.36 o
   3  10   0      186.48      132.52     11.76 o
   4  10   0       11.12       20.14      6.53 o
   5  10   0       34.36       -9.01     16.90 o
   6  10   0      153.15      176.32     13.86 o
 -10  11   0       47.72       54.37      8.49 o
  -9  11   0       92.13       90.96      9.74 o
  -8  11   0        1.38       11.16     14.77 o
  -7  11   0      170.56      179.85     13.66 o
  -6  11   0     1162.17     1060.24     32.70 o
  -5  11   0      886.08      924.66     31.48 o
  -4  11   0       15.66       10.03     12.44 o
  -3  11   0        0.59      -12.67     12.67 o
  -2  11   0     1753.84     1643.87     37.44 o
  -1  11   0     1389.26     1510.78     36.56 o
   0  11   0     1333.12     1389.94     43.14 o
   1  11   0      131.33      104.79      8.72 o
   2  11   0      157.63      184.50     13.83 o
   3  11   0      220.93      231.04     18.32 o
   4  11   0       30.19       35.85      7.53 o
   5  11   0       84.27      117.41     10.28 o
  -9  12   0      102.04      112.24     11.11 o
  -8  12   0       68.42       60.02      8.49 o
  -7  12   0      110.09      109.96      9.40 o
  -6  12   0      100.75      108.63      7.90 o
  -5  12   0      449.03      445.43     24.35 o
  -4  12   0       63.25       69.60      7.10 o
  -3  12   0       37.60       44.51      6.87 o
  -2  12   0      370.19      367.73     22.75 o
  -1  12   0     1951.41     2050.29     45.22 o
   0  12   0       54.89       70.26      5.44 o
   1  12   0       13.84       12.98      6.73 o
   2  12   0        6.16       10.51     14.94 o
   3  12   0      108.21      139.34     10.62 o
   4  12   0        1.35       11.90     15.62 o
  -8  13   0      248.46      270.07     20.94 o
  -7  13   0       35.50       34.63      8.27 o
  -6  13   0       52.03       50.37      7.39 o
  -5  13   0      104.39      102.01      8.27 o
  -4  13   0       19.04       14.06     14.23 o
  -3  13   0       77.28       62.04      7.33 o
  -2  13   0      107.46       91.93      8.21 o
  -1  13   0      583.84      546.67     28.72 o
   0  13   0      191.26      188.01     12.20 o
   1  13   0       15.12        9.80     14.12 o
   2  13   0       85.07      104.25     10.00 o
   3  13   0      184.30      234.84     19.52 o
  -7  14   0       35.80       37.24      8.15 o
  -6  14   0        0.68       13.07      7.02 o
  -5  14   0      147.88      158.34     10.34 o
  -4  14   0        2.55       -7.76     13.38 o
  -3  14   0       15.44       13.07      6.90 o
  -2  14   0       41.69       55.22      7.70 o
  -1  14   0        6.20        9.12     13.69 o
   0  14   0        1.78        3.44     13.28 o
   1  14   0        7.12       10.85      7.93 o
  -5  15   0      229.57      258.59     21.05 o
  -4  15   0       83.57       81.47      8.64 o
  -3  15   0       16.26       34.74      7.70 o
  -2  15   0        4.85       -9.66     16.08 o
  -1  15   0        5.10        1.11     15.57 o
   0 -15   1      196.90      275.00     15.13 o
   1 -15   1        0.20       -3.27     16.50 o
   2 -15   1       37.51       56.42      8.47 o
   3 -15   1       21.09        5.20     16.65 o
   4 -15   1        1.87       15.60     13.10 o
   5 -15   1        0.25        6.36     14.46 o
   6 -15   1       86.03       75.82      8.83 o
  -2 -14   1       21.09       32.81      8.55 o
  -1 -14   1       39.35       12.58     16.48 o
   0 -14   1       50.48       53.39      5.98 o
   1 -14   1        0.19       -8.81     15.08 o
   2 -14   1       91.89      120.82     10.08 o
   3 -14   1        5.03       -6.28      6.73 o
   4 -14   1       14.55        4.72     14.94 o
   5 -14   1       26.54       12.58     14.83 o
   6 -14   1       23.91       25.03      7.58 o
   7 -14   1        9.17       -7.41     16.33 o
   8 -14   1        2.70        9.77      8.12 o
  -3 -13   1       41.14       49.00      8.83 o
  -2 -13   1        3.89      -12.27     16.62 o
  -1 -13   1       24.62       15.14     14.60 o
   0 -13   1      100.56      106.27      6.10 o
   1 -13   1       13.99       10.57     13.47 o
   2 -13   1      416.84      465.85     24.29 o
   3 -13   1      366.36      364.12     23.52 o
   4 -13   1      187.49      208.25     15.31 o
   5 -13   1      167.02      169.17     13.92 o
   6 -13   1       15.58       16.76      6.76 o
   7 -13   1       52.57       45.20      8.41 o
   8 -13   1      119.44      166.38     12.81 o
   9 -13   1        9.67       25.82      8.32 o
  -4 -12   1        9.17        9.43     16.31 o
  -3 -12   1       11.38      -12.90     15.14 o
  -2 -12   1      524.64      571.55     27.70 o
  -1 -12   1      105.20       77.35      7.84 o
   0 -12   1       24.63       12.48     11.43 o
   1 -12   1       50.65       57.70      7.33 o
   2 -12   1      855.65      917.44     30.94 o
   3 -12   1      525.96      523.06     24.03 o
   4 -12   1      294.08      285.44     19.97 o
   5 -12   1      193.25      204.36     16.16 o
   6 -12   1      794.20      769.50     30.34 o
   7 -12   1      298.38      310.12     22.04 o
   8 -12   1      226.47      202.52     16.79 o
   9 -12   1       87.79      100.65      9.57 o
  -5 -11   1        0.65        2.13     15.25 o
  -4 -11   1       15.08        9.49     14.09 o
  -3 -11   1       93.08       75.36      7.61 o
  -2 -11   1      320.70      318.27     20.94 o
  -1 -11   1       88.54       93.69      7.30 o
   0 -11   1      829.18      797.18     23.71 o
   1 -11   1      201.08      200.10     15.34 o
   2 -11   1      554.61      502.07     23.01 o
   3 -11   1      549.14      522.84     24.03 o
   4 -11   1      442.63      419.63     22.50 o
   5 -11   1       97.94       91.24      7.27 o
   6 -11   1      976.02      936.10     31.33 o
   7 -11   1      593.00      562.26     27.84 o
   8 -11   1      715.82      704.16     31.08 o
   9 -11   1      307.45      327.65     24.20 o
  10 -11   1       30.19       13.01      8.72 o
  -6 -10   1       22.56       30.51      8.10 o
  -5 -10   1        6.56       -9.69     14.69 o
  -4 -10   1       95.42       95.25      8.01 o
  -3 -10   1       46.50       47.78      6.87 o
  -2 -10   1      940.21      902.19     30.11 o
  -1 -10   1      243.85      240.75     18.29 o
   0 -10   1     1057.33      956.12     20.13 o
   1 -10   1        7.56        9.18     11.65 o
   2 -10   1      617.22      583.40     22.53 o
   3 -10   1       66.88       53.35      5.74 o
   4 -10   1     1313.43     1200.80     31.13 o
   5 -10   1       23.61       35.28      6.45 o
   6 -10   1      106.07      124.51      8.81 o
   7 -10   1      378.11      365.43     22.73 o
   8 -10   1     1088.55     1151.20     36.50 o
   9 -10   1       81.88      101.47      8.78 o
  10 -10   1       52.09       35.71      8.58 o
  -7  -9   1       40.77       35.05      8.83 o
  -6  -9   1        1.17      -15.51     15.51 o
  -5  -9   1       86.62       72.84      7.39 o
  -4  -9   1      269.60      321.26     20.57 o
  -3  -9   1      157.94      125.33      9.86 o
  -2  -9   1        4.88        5.08     12.22 o
  -1  -9   1     1051.04      985.19     27.36 o
   0  -9   1      623.40      541.97     14.80 o
   1  -9   1      907.74      815.97     23.52 o
   2  -9   1       30.39       22.98      4.86 o
   3  -9   1       74.44       78.57      5.48 o
   4  -9   1      602.12      516.64     20.77 o
   5  -9   1      111.16      104.99      6.93 o
   6  -9   1       17.08       24.80      6.16 o
   7  -9   1       21.04       22.50      6.56 o
   8  -9   1        8.99       12.22     12.84 o
   9  -9   1       23.81       22.47      7.13 o
  10  -9   1      101.75       77.24      9.23 o
  11  -9   1       77.66       68.97      9.43 o
  -7  -8   1       90.07      111.58     10.77 o
  -6  -8   1      112.51      101.73      9.74 o
  -5  -8   1       38.37       33.46      6.90 o
  -4  -8   1     1893.65     1804.54     40.14 o
  -3  -8   1     1213.16     1178.59     31.36 o
  -2  -8   1        2.06       -8.98     11.85 o
  -1  -8   1      134.69      116.38      8.29 o
   0  -8   1     1682.97     1452.95     50.08 o
   1  -8   1     1593.06     1384.74     27.50 o
   2  -8   1       38.83       36.76      4.40 o
   3  -8   1       15.96        8.12      8.98 o
   4  -8   1      731.45      730.35     21.79 o
   5  -8   1     1203.21     1210.01     28.27 o
   6  -8   1       41.45       39.09      5.97 o
   7  -8   1       26.77       25.82      6.19 o
   8  -8   1        3.94       12.39     11.62 o
   9  -8   1        6.06        7.87     13.10 o
  10  -8   1      103.93      114.51      9.09 o
  11  -8   1      220.01      228.76     17.98 o
  -8  -7   1      200.43      177.57     16.65 o
  -7  -7   1      137.01      122.04     11.39 o
  -6  -7   1      162.49      178.17     15.00 o
  -5  -7   1      201.62      180.81     14.57 o
  -4  -7   1     1618.11     1572.11     35.85 o
  -3  -7   1     3444.06     3188.49     45.74 o
  -2  -7   1       11.45       -7.36      9.77 o
  -1  -7   1      145.98      120.82      9.18 o
   0  -7   1      909.21      728.05     14.66 o
   1  -7   1     3356.99     3083.43     36.56 o
   2  -7   1      519.81      494.97     16.36 o
   3  -7   1       98.62      100.42      6.79 o
   4  -7   1      720.74      674.10     20.11 o
   5  -7   1     1704.04     1707.33     31.53 o
   6  -7   1       15.37       13.35     10.71 o
   7  -7   1      696.91      673.65     24.60 o
   8  -7   1        4.88        6.68     11.96 o
   9  -7   1        2.16       -8.44     14.80 o
  10  -7   1      241.04      243.31     18.07 o
  11  -7   1       14.87       18.21     15.51 o
  -9  -6   1        4.91        3.64      8.12 o
  -8  -6   1      330.54      317.73     23.92 o
  -7  -6   1       69.33       69.48      7.73 o
  -6  -6   1        9.51      -12.78     13.92 o
  -5  -6   1        9.23        3.01      5.82 o
  -4  -6   1     2707.54     2631.42     41.76 o
  -3  -6   1     1649.63     1468.85     29.94 o
  -2  -6   1       17.28        6.76      8.78 o
  -1  -6   1     1216.71     1011.55     21.42 o
   0  -6   1     2446.10     2175.05     36.63 o
   1  -6   1     1872.57     1581.57     24.46 o
   2  -6   1       11.32        9.57      3.32 o
   3  -6   1        0.80        4.35      6.85 o
   4  -6   1     1734.30     1769.74     28.86 o
   5  -6   1     1227.36     1135.21     25.03 o
   6  -6   1       72.02       64.03      5.57 o
   7  -6   1        1.55        9.23     10.94 o
   8  -6   1      203.95      220.30     17.24 o
   9  -6   1      296.65      291.91     21.25 o
  10  -6   1       74.30       65.31      8.24 o
  11  -6   1        1.71        6.87      7.36 o
  -9  -5   1       45.74       35.68      8.58 o
  -8  -5   1       33.58       25.00      7.39 o
  -7  -5   1      365.43      345.01     21.93 o
  -6  -5   1       25.00       36.16      5.88 o
  -5  -5   1        5.17        9.06      5.26 o
  -4  -5   1      336.09      314.67     15.82 o
  -3  -5   1      639.83      603.31     18.32 o
  -2  -5   1      461.35      459.66     14.97 o
  -1  -5   1      492.78      372.65     12.58 o
   0  -5   1     1147.96      987.88     19.09 o
   1  -5   1     3396.05     3039.77     29.83 o
   2  -5   1     1239.58     1186.14     19.69 o
   3  -5   1       16.43        1.90      6.82 o
   4  -5   1     1754.49     1727.67     27.21 o
   5  -5   1      258.38      232.26     13.52 o
   6  -5   1        9.18        6.87      4.55 o
   7  -5   1      120.06      103.09      7.95 o
   8  -5   1     1408.52     1344.23     34.46 o
   9  -5   1     1012.17     1090.30     33.72 o
  10  -5   1       35.38       37.70      6.90 o
  11  -5   1        6.04       18.64      7.53 o
 -10  -4   1       74.66       75.48      8.86 o
  -9  -4   1      147.66      161.41     14.18 o
  -8  -4   1       64.07       63.40      7.67 o
  -7  -4   1      312.41      281.23     19.94 o
  -6  -4   1      435.04      422.25     21.22 o
  -5  -4   1      558.28      626.52     21.67 o
  -4  -4   1       41.74       35.54      4.49 o
  -3  -4   1       45.61       33.89      4.01 o
  -2  -4   1        1.57        4.86      6.22 o
  -1  -4   1        1.18        7.61      2.76 o
   0  -4   1      309.28      253.49     15.87 o
   1  -4   1     2188.84     1895.16     21.25 o
   2  -4   1      103.29      120.02      7.98 o
   3  -4   1     1209.34     1135.07     19.20 o
   4  -4   1      828.95      859.80     18.58 o
   5  -4   1      692.49      715.81     19.63 o
   6  -4   1       45.91       40.51      5.00 o
   7  -4   1      143.60      139.05     11.36 o
   8  -4   1     1934.15     1909.42     39.71 o
   9  -4   1     1453.05     1338.49     37.10 o
  10  -4   1       69.81       76.50      7.90 o
  11  -4   1        7.59        7.36     14.60 o
 -10  -3   1        9.13       15.08     15.00 o
  -9  -3   1      223.13      212.29     16.36 o
  -8  -3   1      218.07      226.89     15.82 o
  -7  -3   1     1036.25     1041.69     30.17 o
  -6  -3   1      374.80      332.36     17.24 o
  -5  -3   1     2369.74     2399.05     36.67 o
  -4  -3   1       71.17       93.43      7.30 o
  -3  -3   1      576.49      519.85     14.77 o
  -2  -3   1     2887.42     2540.03     26.53 o
  -1  -3   1      666.51      635.02     12.95 o
   0  -3   1      104.14      116.31      5.00 o
   1  -3   1     7184.30     6647.21     33.24 o
   2  -3   1       20.53       10.74      2.81 o
   3  -3   1      331.31      314.98     10.77 o
   4  -3   1      105.42       87.52      7.33 o
   5  -3   1     1697.81     1833.23     28.78 o
   6  -3   1      301.64      310.89     15.17 o
   7  -3   1      180.37      197.80     15.77 o
   8  -3   1      846.48      809.04     27.95 o
   9  -3   1     1313.99     1258.98     35.88 o
  10  -3   1      128.21      135.70     10.88 o
  11  -3   1       13.93        2.13     16.08 o
 -10  -2   1       14.27       28.83      7.84 o
  -9  -2   1       60.60       47.24      7.56 o
  -8  -2   1       36.76       49.12      6.99 o
  -7  -2   1      523.93      503.35     22.53 o
  -6  -2   1      943.27      873.49     24.40 o
  -5  -2   1     1450.60     1458.80     28.21 o
  -4  -2   1      553.12      598.77     16.56 o
  -3  -2   1      749.01      615.39     14.97 o
  -2  -2   1      384.79      344.30     10.48 o
  -1  -2   1      352.18      340.21      8.75 o
   0  -2   1     2419.93     2137.54     11.04 o
   1  -2   1     4734.39     4728.16     23.83 o
   2  -2   1     1310.25     1182.28     15.17 o
   3  -2   1     2738.50     2888.99     27.02 o
   4  -2   1     1812.37     1703.50     24.32 o
   5  -2   1     2360.29     2460.72     32.84 o
   6  -2   1       32.70       36.13      4.74 o
   7  -2   1      121.78      123.74      9.66 o
   8  -2   1       75.48       67.04      7.22 o
   9  -2   1      648.41      692.74     28.21 o
  10  -2   1       24.95       16.99     16.16 o
  11  -2   1       53.41       45.42      8.27 o
 -10  -1   1       30.63       17.84     15.74 o
  -9  -1   1        5.46        0.85     13.47 o
  -8  -1   1       99.75      103.29      8.15 o
  -7  -1   1      851.23      745.29     25.82 o
  -6  -1   1      152.45      154.00     12.24 o
  -5  -1   1     1403.88     1436.55     26.45 o
  -4  -1   1     1759.67     1934.14     26.62 o
  -3  -1   1     4481.58     4221.83     33.63 o
  -2  -1   1      171.78      198.96      8.18 o
  -1  -1   1      519.37      594.93      8.64 o
   0  -1   1      601.65      567.65     12.88 o
   1  -1   1     5299.72     5790.59     23.32 o
   2  -1   1     5108.72     5010.75     28.92 o
   3  -1   1     5567.98     5816.27     37.87 o
   4  -1   1     1505.14     1505.67     23.12 o
   5  -1   1     3865.45     3764.33     40.79 o
   6  -1   1      696.48      689.56     20.96 o
   7  -1   1      601.53      641.72     23.10 o
   8  -1   1      341.96      381.54     20.82 o
   9  -1   1       29.06       33.78      6.87 o
  10  -1   1        2.14        5.57      6.68 o
  11  -1   1        9.89        2.19     16.22 o
 -11   0   1        0.45       -7.67     16.05 o
 -10   0   1        2.38       -8.64     13.81 o
  -9   0   1       42.75       34.71      7.47 o
  -8   0   1      157.60      147.97     11.99 o
  -7   0   1      398.64      414.49     19.54 o
  -6   0   1        7.10       -1.93      8.55 o
  -5   0   1        8.74        4.40      7.87 o
  -4   0   1     1303.17     1382.35     21.99 o
  -3   0   1    12585.71    12404.87     54.54 o
  -2   0   1     3023.16     2962.16     22.16 o
  -1   0   1     1996.93     2036.69     13.47 o
   0   0   1      635.11      598.87      4.72 o
   1   0   1     4892.13     5246.42     23.18 o
   2   0   1     4087.05     4105.02     27.33 o
   3   0   1     6913.23     7178.45     43.43 o
   4   0   1      312.35      329.01     13.10 o
   5   0   1     4081.07     3916.19     42.64 o
   6   0   1     1179.60     1127.03     26.02 o
   7   0   1     1236.35     1271.93     30.94 o
   8   0   1      207.71      218.28     17.24 o
   9   0   1        3.06       13.64     13.15 o
  10   0   1       11.69        9.94     15.71 o
 -11   1   1        2.35        6.93      7.41 o
 -10   1   1        1.09       -6.56     14.83 o
  -9   1   1     1152.44     1133.34     35.37 o
  -8   1   1       41.07       36.11      6.65 o
  -7   1   1      101.46      108.52      9.52 o
  -6   1   1       12.39        0.85      4.20 o
  -5   1   1       32.61       41.93      4.15 o
  -4   1   1      804.62      835.66     17.44 o
  -3   1   1    10676.34    10612.29     49.80 o
  -2   1   1     6740.07     6435.15     32.21 o
  -1   1   1     3970.27     3687.20     19.60 o
   0   1   1      100.48       69.02      8.37 o
   1   1   1     1700.37     1800.48     16.45 o
   2   1   1     1242.31     1195.21     16.87 o
   3   1   1     4470.24     4432.86     36.33 o
   4   1   1       68.67      -14.63     14.63 o
   5   1   1     3023.50     2968.93     38.72 o
   6   1   1      689.22      624.70     21.65 o
   7   1   1     1818.42     1731.11     36.42 o
   8   1   1      150.57      142.86     10.17 o
   9   1   1      212.06      191.04     16.45 o
  10   1   1        7.13        1.02     15.99 o
 -11   2   1      147.62      122.21      9.69 o
 -10   2   1       49.98       50.31      7.98 o
  -9   2   1      423.88      467.21     23.86 o
  -8   2   1       95.82       86.16      7.58 o
  -7   2   1      232.06      243.51     15.62 o
  -6   2   1       31.65       46.90      4.57 o
  -5   2   1     1359.33     1336.65     24.69 o
  -4   2   1       18.87       20.68      3.24 o
  -3   2   1     4863.41     4774.80     34.49 o
  -2   2   1     5603.43     5399.70     31.73 o
  -1   2   1     2046.96     1741.39     16.45 o
   0   2   1     1176.58      993.59     31.16 o
   1   2   1      511.52      468.26     10.97 o
   2   2   1      291.35      238.11      9.80 o
   3   2   1      719.15      656.29     16.45 o
   4   2   1       85.55       68.80      4.80 o
   5   2   1      421.84      386.08     17.13 o
   6   2   1      512.92      503.06     20.62 o
   7   2   1      356.52      344.69     20.62 o
   8   2   1       32.59       37.70      6.68 o
   9   2   1      174.02      180.84     13.21 o
  10   2   1       66.45       64.71      8.81 o
 -11   3   1      224.91      194.87     14.74 o
 -10   3   1      742.80      703.45     30.40 o
  -9   3   1      856.42      888.41     31.11 o
  -8   3   1      250.52      244.61     17.21 o
  -7   3   1      167.79      166.15     12.41 o
  -6   3   1        8.68       16.42      4.29 o
  -5   3   1     6671.42     6948.89     54.23 o
  -4   3   1     1580.65     1535.41     23.81 o
  -3   3   1      378.83      380.60     11.82 o
  -2   3   1     1013.29      913.86     15.43 o
  -1   3   1     5526.01     4795.31     31.28 o
   0   3   1      537.04      507.36     12.12 o
   1   3   1      980.58      854.09     15.54 o
   2   3   1      737.83      733.39     16.11 o
   3   3   1     1780.32     1658.22     26.42 o
   4   3   1      754.57      660.47     19.52 o
   5   3   1      324.70      310.95     17.07 o
   6   3   1       27.15       39.74      5.60 o
   7   3   1       18.04        7.76      5.99 o
   8   3   1       39.36       21.33      7.33 o
   9   3   1      411.03      417.67     25.85 o
  10   3   1       89.52       87.27     10.03 o
 -11   4   1       54.00       32.87      8.61 o
 -10   4   1      174.43      174.96     14.83 o
  -9   4   1     1130.43     1043.34     33.69 o
  -8   4   1      120.94      126.47      9.03 o
  -7   4   1      643.48      690.04     23.12 o
  -6   4   1      353.43      319.44     15.45 o
  -5   4   1     5153.10     5205.71     48.35 o
  -4   4   1     5079.81     5062.43     43.83 o
  -3   4   1      277.33      167.63     13.27 o
  -2   4   1       15.71       13.15      2.95 o
  -1   4   1     4292.99     3724.93     31.53 o
   0   4   1      305.50      247.69     12.12 o
   1   4   1      123.88      107.04      8.29 o
   2   4   1       10.47       24.29      3.18 o
   3   4   1     1388.39     1354.20     25.62 o
   4   4   1      273.61      242.94     15.00 o
   5   4   1      109.30      118.97      6.87 o
   6   4   1      174.50      172.01     14.49 o
   7   4   1       42.93       42.89      6.73 o
   8   4   1        1.19       14.57      6.79 o
   9   4   1      367.37      388.61     25.54 o
 -11   5   1       21.58       15.60     16.59 o
 -10   5   1        2.40        4.01      6.62 o
  -9   5   1      515.09      489.17     24.49 o
  -8   5   1        4.40        6.22     13.27 o
  -7   5   1       74.43       73.12      6.39 o
  -6   5   1     1750.55     1736.70     31.82 o
  -5   5   1     4007.47     3811.68     43.26 o
  -4   5   1     4425.46     4206.32     42.36 o
  -3   5   1        9.66       17.24      3.15 o
  -2   5   1      322.58      281.94     11.53 o
  -1   5   1      873.52      753.08     16.56 o
   0   5   1     1147.04      890.51     13.83 o
   1   5   1       63.07       72.89      5.94 o
   2   5   1      425.19      383.84     15.08 o
   3   5   1     1492.78     1432.01     28.24 o
   4   5   1       37.60       27.19      5.31 o
   5   5   1        4.51        0.74      5.45 o
   6   5   1        4.42       10.34     11.65 o
   7   5   1      211.29      209.59     16.85 o
   8   5   1       13.31       11.56      7.41 o
   9   5   1       44.46       38.43      8.86 o
 -11   6   1        0.09      -14.71     15.82 o
 -10   6   1        1.42        3.69     15.00 o
  -9   6   1      174.02      184.68     15.71 o
  -8   6   1       22.08       15.68     12.67 o
  -7   6   1       27.00       21.76      5.88 o
  -6   6   1      240.59      250.52     15.23 o
  -5   6   1     1722.63     1518.82     29.06 o
  -4   6   1      628.33      597.06     18.55 o
  -3   6   1      203.35      248.96     12.64 o
  -2   6   1        1.78       -1.22      3.41 o
  -1   6   1      762.68      609.99     17.16 o
   0   6   1     2164.05     2029.55     55.48 o
   1   6   1      806.26      691.12     19.20 o
   2   6   1      792.83      726.66     21.11 o
   3   6   1      766.45      843.44     24.69 o
   4   6   1      699.97      651.29     23.98 o
   5   6   1        9.63       23.15      5.68 o
   6   6   1       81.84       73.38      7.41 o
   7   6   1      193.01      222.06     16.85 o
   8   6   1      160.73      161.13     12.50 o
 -11   7   1      146.17      137.83     12.19 o
 -10   7   1      270.46      289.67     19.23 o
  -9   7   1       37.29       30.62      7.04 o
  -8   7   1      323.30      288.19     20.40 o
  -7   7   1      224.71      230.81     16.82 o
  -6   7   1      319.46      283.53     18.29 o
  -5   7   1      492.32      445.77     18.66 o
  -4   7   1       48.94       60.73      4.91 o
  -3   7   1      109.08       78.74      6.36 o
  -2   7   1       37.82       57.35      4.91 o
  -1   7   1     1695.16     1541.86     27.81 o
   0   7   1      632.03      634.94     13.75 o
   1   7   1      946.05      762.17     22.73 o
   2   7   1       41.19       36.79      5.60 o
   3   7   1      820.56      803.90     25.42 o
   4   7   1      398.55      341.48     20.74 o
   5   7   1      224.96      231.06     16.90 o
   6   7   1      121.61      115.59      8.83 o
   7   7   1      475.21      488.52     26.62 o
   8   7   1      417.13      455.60     28.66 o
 -11   8   1       84.91       87.12     10.08 o
 -10   8   1      145.85      130.36     10.06 o
  -9   8   1       77.79       80.48      8.24 o
  -8   8   1     1119.35     1087.17     33.78 o
  -7   8   1        4.42      -13.04     13.04 o
  -6   8   1      199.82      204.11     14.69 o
  -5   8   1        2.96       -5.82     10.28 o
  -4   8   1      110.17      112.69     10.20 o
  -3   8   1      852.68      827.59     22.81 o
  -2   8   1       51.87       35.59      4.89 o
  -1   8   1      645.70      578.66     19.83 o
   0   8   1      717.99      644.31     21.52 o
   1   8   1       20.10        1.19      5.99 o
   2   8   1      332.07      313.30     18.55 o
   3   8   1      802.79      841.14     27.95 o
   4   8   1      393.49      312.20     21.02 o
   5   8   1       49.20       38.38      7.53 o
   6   8   1       14.54       17.33     14.54 o
   7   8   1      432.37      466.28     29.26 o
 -10   9   1        0.16       -1.02     14.89 o
  -9   9   1      213.46      246.92     18.35 o
  -8   9   1       11.54        0.82     15.85 o
  -7   9   1     1483.65     1371.08     36.33 o
  -6   9   1      433.25      406.62     20.77 o
  -5   9   1      169.32      149.45     11.11 o
  -4   9   1      104.29       99.31      7.93 o
  -3   9   1       18.69       25.79      4.86 o
  -2   9   1       25.46       24.20      4.97 o
  -1   9   1     1259.04     1146.66     28.95 o
   0   9   1        3.64       -3.19      7.80 o
   1   9   1      142.86      119.82      9.91 o
   2   9   1       89.78       86.44      8.29 o
   3   9   1      451.38      445.71     22.19 o
   4   9   1      295.65      312.45     20.65 o
   5   9   1       12.26       -9.46     14.37 o
   6   9   1       18.79       18.89     15.85 o
 -10  10   1        0.66       -2.16     14.37 o
  -9  10   1      577.39      548.83     29.88 o
  -8  10   1      115.43      117.89      8.83 o
  -7  10   1        1.34       10.03      6.19 o
  -6  10   1      109.16      100.45      7.67 o
  -5  10   1       87.23       93.60      7.16 o
  -4  10   1     1220.09     1110.24     31.70 o
  -3  10   1      120.12      113.52      9.01 o
  -2  10   1        0.04        4.49     12.02 o
  -1  10   1      864.02      808.92     28.41 o
   0  10   1     1153.14      991.49     22.05 o
   1  10   1        1.71        2.19     12.90 o
   2  10   1      363.97      356.34     22.33 o
   3  10   1      103.89      102.29      7.93 o
   4  10   1      345.94      371.25     24.94 o
   5  10   1        1.19        7.27     13.27 o
 -10  11   1        3.02        7.90     16.19 o
  -9  11   1       96.86      105.90      9.72 o
  -8  11   1      704.97      695.81     30.25 o
  -7  11   1        1.31        9.60     13.32 o
  -6  11   1        2.81      -13.89     13.89 o
  -5  11   1      246.36      281.17     19.69 o
  -4  11   1     1160.22     1196.48     33.44 o
  -3  11   1     1122.27     1077.74     31.67 o
  -2  11   1       12.01        2.90     13.24 o
  -1  11   1        1.07       -4.55     14.09 o
   0  11   1      769.98      712.02     19.90 o
   1  11   1      599.24      564.76     26.25 o
   2  11   1      105.70      108.26      8.15 o
   3  11   1       12.25       24.15      6.85 o
   4  11   1      261.68      327.59     23.63 o
  -9  12   1       52.10       50.08      9.03 o
  -8  12   1       54.00       56.47      8.55 o
  -7  12   1       42.58       46.39      6.99 o
  -6  12   1       58.48       54.54      6.93 o
  -5  12   1      938.16      948.15     33.07 o
  -4  12   1      543.37      585.87     26.99 o
  -3  12   1      145.48      144.42     10.94 o
  -2  12   1      518.61      500.25     26.67 o
  -1  12   1      251.56      260.01     18.44 o
   0  12   1      310.93      284.34     15.48 o
   1  12   1      180.15      165.90     14.37 o
   2  12   1      275.53      273.31     20.96 o
   3  12   1       43.06       58.86      9.03 o
  -8  13   1       10.13       -7.58     15.43 o
  -7  13   1       20.30       27.07      7.90 o
  -6  13   1        7.68        9.54     14.18 o
  -5  13   1       31.83        6.53     15.51 o
  -4  13   1      537.79      470.88     27.30 o
  -3  13   1      103.40      128.12      9.03 o
  -2  13   1      280.41      296.88     22.24 o
  -1  13   1       56.80       77.89      7.98 o
   0  13   1      163.64      162.31      9.62 o
   1  13   1       33.43       29.49      8.12 o
   2  13   1       85.89       91.22     10.23 o
  -7  14   1       97.72       90.73      9.32 o
  -6  14   1        9.76      -12.64     16.11 o
  -5  14   1       42.43       54.74      8.18 o
  -4  14   1        0.62        3.01     14.00 o
  -3  14   1       61.80       75.90      7.41 o
  -2  14   1      146.35      175.90     12.33 o
  -1  14   1        6.49        7.36     13.89 o
   0  14   1       26.83       48.65      8.42 o
  -4  15   1        3.12        3.30     15.62 o
  -3  15   1        0.84       16.59     14.71 o
   0 -15   2        2.10        3.75     11.34 o
   1 -15   2      115.35      132.89     10.08 o
   2 -15   2       45.21       43.58      8.18 o
   3 -15   2        9.71        2.02     14.35 o
   4 -15   2        1.98       -5.85      7.27 o
   5 -15   2        5.36       11.42     15.45 o
   6 -15   2       55.56       67.50      8.38 o
  -2 -14   2        2.69        8.81     16.68 o
  -1 -14   2       92.06       99.51      9.46 o
   0 -14   2      133.56      136.52      7.55 o
   1 -14   2      302.78      357.39     23.41 o
   2 -14   2       36.49       54.88      7.04 o
   3 -14   2      113.11      106.44      9.54 o
   4 -14   2      261.70      215.92     17.95 o
   5 -14   2       12.44       -3.78     15.79 o
   6 -14   2       88.15       96.78      8.66 o
   7 -14   2      280.32      329.10     25.74 o
   8 -14   2       96.57      105.56     11.85 o
  -3 -13   2      104.27      127.75      9.97 o
  -2 -13   2       88.75      103.43      9.40 o
  -1 -13   2        8.84      -11.02     15.43 o
   0 -13   2       60.98       68.90      5.48 o
   1 -13   2      510.15      494.48     25.77 o
   2 -13   2       53.10       54.83      7.13 o
   3 -13   2      195.77      147.09     12.27 o
   4 -13   2      541.46      463.01     25.91 o
   5 -13   2      330.18      340.49     21.96 o
   6 -13   2       70.14       52.55      7.67 o
   7 -13   2        1.11       -4.83     14.77 o
   8 -13   2        3.72        2.07     15.20 o
   9 -13   2       91.52       93.89      9.97 o
  -5 -12   2       63.16       89.03      9.35 o
  -4 -12   2        0.81      -10.17     14.83 o
  -3 -12   2       18.91       14.46     14.06 o
  -2 -12   2      172.52      154.68     14.35 o
  -1 -12   2      172.23      212.54     16.39 o
   0 -12   2       84.51      104.75      6.91 o
   1 -12   2      618.18      649.56     26.90 o
   2 -12   2      105.70       85.19      7.22 o
   3 -12   2       94.68       71.42      6.68 o
   4 -12   2      153.57      147.23     12.70 o
   5 -12   2     1302.28     1261.20     36.53 o
   6 -12   2       54.94       63.77      7.56 o
   7 -12   2        0.02       10.71     13.49 o
   8 -12   2       15.25       10.99      7.41 o
   9 -12   2      114.82      116.61     10.08 o
  -5 -11   2       12.38       -9.32     14.89 o
  -4 -11   2        5.29        5.34      6.53 o
  -3 -11   2      156.74      141.75     10.99 o
  -2 -11   2      144.25      137.72     11.45 o
  -1 -11   2      603.69      611.44     25.23 o
   0 -11   2      579.72      607.93     18.22 o
   1 -11   2      378.79      403.16     21.42 o
   2 -11   2       62.68       53.92      6.11 o
   3 -11   2      655.28      630.70     24.26 o
   4 -11   2      472.38      460.20     22.30 o
   5 -11   2     2877.59     2681.44     48.29 o
   6 -11   2      639.40      631.89     26.16 o
   7 -11   2      287.29      282.03     22.33 o
   8 -11   2       67.08       75.51      7.95 o
   9 -11   2      505.70      469.46     28.55 o
  10 -11   2      170.22      189.62     12.10 o
  -6 -10   2        1.35        9.37     15.43 o
  -5 -10   2        0.16        0.00     12.87 o
  -4 -10   2       42.42       58.04      6.99 o
  -3 -10   2     1033.98     1037.52     31.76 o
  -2 -10   2     1496.12     1565.44     36.59 o
  -1 -10   2      449.45      465.48     22.47 o
   0 -10   2      167.18      175.01     10.81 o
   1 -10   2      507.44      496.96     20.34 o
   2 -10   2       52.36       73.77      6.02 o
   3 -10   2      321.84      326.63     18.44 o
   4 -10   2      994.50      971.19     27.84 o
   5 -10   2     1426.16     1486.58     34.54 o
   6 -10   2     2517.60     2429.84     44.86 o
   7 -10   2     2317.30     2308.97     46.16 o
   8 -10   2       21.52       12.07      7.19 o
   9 -10   2      306.15      288.19     19.69 o
  10 -10   2       71.51       65.54      9.60 o
  -7  -9   2      159.04      175.87     14.46 o
  -6  -9   2       39.66       26.93      7.47 o
  -5  -9   2        3.44        8.58     13.24 o
  -4  -9   2        2.03       -1.22      6.33 o
  -3  -9   2        5.59       -2.76     12.19 o
  -2  -9   2       58.19       63.75      6.39 o
  -1  -9   2      180.45      226.09     15.85 o
   0  -9   2      293.18      313.16     11.38 o
   1  -9   2     2269.54     2230.54     36.82 o
   2  -9   2      866.97      917.47     23.95 o
   3  -9   2        8.58       19.00      4.91 o
   4  -9   2        1.49        8.81      9.97 o
   5  -9   2      199.66      193.79     13.44 o
   6  -9   2      726.47      703.76     25.48 o
   7  -9   2      380.73      362.59     20.40 o
   8  -9   2       39.06       33.38      6.65 o
   9  -9   2      601.77      647.40     29.20 o
  10  -9   2      100.25      104.17     10.06 o
  -8  -8   2        0.01        1.11     15.43 o
  -7  -8   2      453.51      464.94     26.76 o
  -6  -8   2       11.27        9.63     13.55 o
  -5  -8   2       53.12       52.16      6.82 o
  -4  -8   2      579.45      548.15     23.72 o
  -3  -8   2     5090.88     4918.63     58.75 o
  -2  -8   2     3006.42     2811.24     41.90 o
  -1  -8   2     1434.48     1395.62     29.00 o
   0  -8   2      928.78      871.07     15.99 o
   1  -8   2     1436.63     1498.85     28.09 o
   2  -8   2     3271.49     3178.51     39.71 o
   3  -8   2     1453.97     1377.92     27.33 o
   4  -8   2      329.40      312.93     16.25 o
   5  -8   2     1601.55     1683.87     32.92 o
   6  -8   2     2130.39     2189.63     39.00 o
   7  -8   2        2.67        0.68     12.33 o
   8  -8   2       34.05       38.61      5.97 o
   9  -8   2       57.55       66.33      7.30 o
  10  -8   2      339.34      290.35     20.94 o
  11  -8   2        0.76      -11.11     16.42 o
  -8  -7   2       66.24       53.95      8.69 o
  -7  -7   2      278.64      301.63     22.95 o
  -6  -7   2      194.85      192.32     16.65 o
  -5  -7   2      123.33       99.74      7.30 o
  -4  -7   2       50.87       53.29      6.33 o
  -3  -7   2     2146.23     2137.47     36.96 o
  -2  -7   2      721.68      605.27     19.49 o
  -1  -7   2     1281.63     1145.69     24.54 o
   0  -7   2     2441.63     2353.23     23.00 o
   1  -7   2       51.11       41.65      3.98 o
   2  -7   2     2127.97     1838.49     28.27 o
   3  -7   2     5479.00     5683.27     50.68 o
   4  -7   2     2528.67     2533.90     35.74 o
   5  -7   2       34.35       30.94      5.11 o
   6  -7   2      555.58      470.14     20.85 o
   7  -7   2       87.31       86.93      7.36 o
   8  -7   2      119.53       99.37      9.06 o
   9  -7   2      119.04      148.31     13.01 o
  10  -7   2       88.15       76.76      7.95 o
  11  -7   2       12.38       13.78      7.90 o
  -9  -6   2       14.42       25.42      8.12 o
  -8  -6   2       17.66       15.25     15.96 o
  -7  -6   2       91.95      101.70      7.76 o
  -6  -6   2      712.46      676.06     27.75 o
  -5  -6   2     1138.77     1091.72     29.83 o
  -4  -6   2       46.91       43.07      5.65 o
  -3  -6   2     2588.84     2441.32     36.36 o
  -2  -6   2       81.17       60.62      5.54 o
  -1  -6   2       13.54       14.63      3.49 o
   0  -6   2      815.24      835.06     12.86 o
   1  -6   2     5418.59     5380.90     43.29 o
   2  -6   2     5873.42     5627.10     44.83 o
   3  -6   2     6264.56     5920.18     48.21 o
   4  -6   2     2952.59     2994.32     36.87 o
   5  -6   2       90.31       84.37      5.62 o
   6  -6   2      213.64      218.88     14.37 o
   7  -6   2      138.61      139.00     10.77 o
   8  -6   2       35.22       22.27      6.56 o
   9  -6   2      462.06      417.90     24.32 o
  10  -6   2      583.15      530.87     26.93 o
  11  -6   2        9.69       18.44      7.61 o
  -9  -5   2      102.20      108.94      9.40 o
  -8  -5   2      283.21      291.03     21.56 o
  -7  -5   2        4.06       13.81      6.36 o
  -6  -5   2      492.46      514.71     22.41 o
  -5  -5   2     1060.96     1067.77     27.73 o
  -4  -5   2     1943.01     1837.89     32.84 o
  -3  -5   2        1.08        8.32      8.55 o
  -2  -5   2      647.11      606.18     16.45 o
  -1  -5   2      280.78      265.52     10.91 o
   0  -5   2     2092.73     2234.91     18.21 o
   1  -5   2      555.71      465.68     12.87 o
   2  -5   2       75.16      108.46      8.12 o
   3  -5   2      491.21      477.81     13.89 o
   4  -5   2     1245.29     1207.65     22.50 o
   5  -5   2     2931.42     3006.34     38.29 o
   6  -5   2     1993.01     2023.42     34.23 o
   7  -5   2      897.81     1024.65     28.01 o
   8  -5   2      390.73      416.48     22.73 o
   9  -5   2       71.08       56.22      7.47 o
  10  -5   2       15.19      -13.04     15.57 o
  11  -5   2       68.12       68.38      8.78 o
 -10  -4   2       95.81       95.65      9.80 o
  -9  -4   2      139.26      145.50     13.69 o
  -8  -4   2      162.94      189.28     15.57 o
  -7  -4   2      290.56      330.12     20.23 o
  -6  -4   2       41.04       54.34      5.99 o
  -5  -4   2     1021.28     1070.58     26.70 o
  -4  -4   2     3669.38     3617.26     42.07 o
  -3  -4   2     2373.05     2352.57     30.88 o
  -2  -4   2     1279.10     1131.12     19.97 o
  -1  -4   2       72.44       36.47      3.04 o
   0  -4   2     2185.25     1847.52     24.91 o
   1  -4   2     5273.89     4992.43     33.46 o
   2  -4   2        4.73       -1.19      6.11 o
   3  -4   2     3275.46     3593.32     32.90 o
   4  -4   2     1037.75     1076.49     21.02 o
   5  -4   2       20.00        1.25      8.29 o
   6  -4   2     2664.60     2839.64     39.68 o
   7  -4   2      459.92      494.40     21.05 o
   8  -4   2       59.65       47.01      6.99 o
   9  -4   2     1105.13     1083.45     34.00 o
  10  -4   2      193.11      182.63     15.03 o
  11  -4   2        1.59       -6.42     15.03 o
 -10  -3   2        1.00       -6.36     14.91 o
  -9  -3   2      351.04      404.69     24.17 o
  -8  -3   2     2121.61     2169.89     45.93 o
  -7  -3   2      758.13      718.79     26.42 o
  -6  -3   2       31.04       42.81      5.62 o
  -5  -3   2      145.74      127.49      8.86 o
  -4  -3   2     5668.22     5842.40     49.97 o
  -3  -3   2      940.32      859.92     17.75 o
  -2  -3   2     3253.96     3264.99     29.40 o
  -1  -3   2     6081.30     5739.71     34.43 o
   0  -3   2    12689.99    11301.20     30.83 o
   1  -3   2     4487.82     4385.99     27.98 o
   2  -3   2      128.43      147.38      7.81 o
   3  -3   2     2061.04     2437.65     26.28 o
   4  -3   2     1176.43     1483.34     23.66 o
   5  -3   2     2216.56     2397.77     33.12 o
   6  -3   2     1713.98     1764.54     31.36 o
   7  -3   2      867.36      878.75     25.20 o
   8  -3   2      651.51      658.37     26.05 o
   9  -3   2       78.68       62.58      7.53 o
  10  -3   2      277.74      254.93     18.92 o
  11  -3   2      274.16      270.21     20.85 o
 -10  -2   2       63.11       55.68      8.61 o
  -9  -2   2       76.27       96.30      8.12 o
  -8  -2   2       68.39       93.23      7.81 o
  -7  -2   2       90.60      122.21     10.06 o
  -6  -2   2      292.33      336.94     17.21 o
  -5  -2   2        4.17        4.46      8.69 o
  -4  -2   2      488.80      454.91     14.91 o
  -3  -2   2      423.59      541.87     14.09 o
  -2  -2   2     1317.90     1522.06     19.03 o
  -1  -2   2    15186.18    14916.75     48.07 o
   0  -2   2     7655.72     7274.69     21.11 o
   1  -2   2      830.10      903.75     12.07 o
   2  -2   2     5966.78     7155.10     37.19 o
   3  -2   2       36.76       47.27      4.23 o
   4  -2   2     3998.39     4588.54     40.25 o
   5  -2   2     4139.56     4933.74     46.90 o
   6  -2   2     1931.43     1828.49     32.21 o
   7  -2   2      276.54      225.58     16.65 o
   8  -2   2     1888.02     1954.84     41.42 o
   9  -2   2        5.53       13.24     15.65 o
  10  -2   2       59.11       60.96      7.58 o
  11  -2   2        1.12        8.78     15.06 o
 -11  -1   2        2.80       17.84     16.31 o
 -10  -1   2       61.67       67.64      8.52 o
  -9  -1   2     1346.34     1327.21     38.01 o
  -8  -1   2      761.10      852.98     30.00 o
  -7  -1   2       36.00       38.26      5.82 o
  -6  -1   2        3.55       -9.15      9.15 o
  -5  -1   2      295.48      307.74     14.37 o
  -4  -1   2        6.70        7.81      3.18 o
  -3  -1   2      778.27      938.21     16.85 o
  -2  -1   2     2629.28     3145.79     24.86 o
  -1  -1   2     5843.58     5901.72     27.13 o
   0  -1   2     2887.05     2760.01     14.66 o
   1  -1   2     4157.20     5340.19     26.08 o
   2  -1   2      217.58      288.08      9.29 o
   3  -1   2     8695.62    10265.72     52.41 o
   4  -1   2     2304.31     2327.35     29.37 o
   5  -1   2      534.98      564.96     18.04 o
   6  -1   2        1.19        7.04      9.52 o
   7  -1   2      181.88      180.27     11.85 o
   8  -1   2      100.88      118.57     10.77 o
   9  -1   2        7.90       12.73     13.07 o
  10  -1   2       79.20       74.34      8.38 o
  11  -1   2       73.81        4.49     21.62 o
 -11   0   2       20.86       33.32      8.15 o
 -10   0   2       39.25       57.52      7.58 o
  -9   0   2      676.08      679.22     28.86 o
  -8   0   2      666.77      691.92     26.13 o
  -7   0   2       38.11       25.45      5.43 o
  -6   0   2       26.20       30.40      4.52 o
  -5   0   2       37.91       58.46      4.12 o
  -4   0   2     2860.40     3435.29     34.37 o
  -3   0   2     3320.21     3740.81     30.91 o
  -2   0   2    24272.91    27987.61     69.54 o
  -1   0   2       31.67       85.82      5.26 o
   0   0   2     7042.58     7413.80     19.41 o
   1   0   2       24.65       35.17      3.04 o
   2   0   2     6788.69     8004.39     41.11 o
   3   0   2     2490.25     2932.37     29.63 o
   4   0   2    11111.53    12068.19     67.55 o
   5   0   2     1187.77     1276.73     26.28 o
   6   0   2        0.45        6.33     10.00 o
   7   0   2     1324.50     1347.33     33.29 o
   8   0   2     1613.25     1556.12     38.61 o
   9   0   2        3.03       -0.88     12.50 o
  10   0   2        6.61       14.26     14.63 o
 -11   1   2        0.51        5.31     15.34 o
 -10   1   2       68.88       52.81      8.18 o
  -9   1   2       73.37       78.55      7.53 o
  -8   1   2      519.68      481.42     22.75 o
  -7   1   2      116.02      117.15      9.15 o
  -6   1   2      318.61      319.44     15.43 o
  -5   1   2     1309.10     1440.16     25.71 o
  -4   1   2      818.27      872.19     17.90 o
  -3   1   2     2191.89     2088.30     23.35 o
  -2   1   2       96.35      161.21      7.70 o
  -1   1   2     1385.70     1876.30     16.70 o
   0   1   2    17527.49    16527.51     91.64 o
   1   1   2      332.27      333.02      9.37 o
   2   1   2     4268.82     4753.10     34.26 o
   3   1   2     1186.44     1365.91     21.79 o
   4   1   2     9886.00    10985.48     67.41 o
   5   1   2     1669.21     1637.90     30.42 o
   6   1   2        1.06        1.11      9.97 o
   7   1   2     1593.00     1686.20     37.33 o
   8   1   2     1208.70     1254.29     34.77 o
   9   1   2      199.73      186.41     13.81 o
  10   1   2       77.97       75.14      9.43 o
 -11   2   2       24.78        8.35     17.04 o
 -10   2   2       42.62       37.24      7.44 o
  -9   2   2      111.30       94.40      8.15 o
  -8   2   2      421.03      451.73     21.22 o
  -7   2   2      117.61      114.23      8.04 o
  -6   2   2      207.61      243.25     14.49 o
  -5   2   2      217.10      205.24     11.87 o
  -4   2   2     9449.08     9518.27     56.93 o
  -3   2   2     1288.96     1362.07     19.66 o
  -2   2   2     5939.88     6933.01     38.49 o
  -1   2   2     2937.55     2947.42     23.72 o
   0   2   2     3697.02     3457.52    129.11 o
   1   2   2     5787.68     5640.03     36.16 o
   2   2   2      385.71      434.43     12.95 o
   3   2   2     4486.16     5003.03     43.15 o
   4   2   2     2034.47     2015.69     31.16 o
   5   2   2      493.02      596.89     20.54 o
   6   2   2      573.18      529.88     21.36 o
   7   2   2      520.31      574.76     24.40 o
   8   2   2      795.88      762.02     30.23 o
   9   2   2       38.34       36.53      7.87 o
  10   2   2       25.56       22.10     18.24 o
 -11   3   2       93.28       83.94      9.26 o
 -10   3   2      224.99      224.81     18.18 o
  -9   3   2       16.75       14.66      6.65 o
  -8   3   2      737.96      810.26     27.53 o
  -7   3   2      329.93      280.01     18.32 o
  -6   3   2     1939.13     2018.82     33.32 o
  -5   3   2     1067.85     1135.52     23.61 o
  -4   3   2     2954.80     2869.59     32.67 o
  -3   3   2     7829.21     7960.62     48.58 o
  -2   3   2     9431.46    10192.54     50.96 o
  -1   3   2     7399.02     7338.33     41.59 o
   0   3   2     6532.95     5260.89    123.60 o
   1   3   2     6439.85     5633.81     40.34 o
   2   3   2       83.04       96.78      7.33 o
   3   3   2       78.85       95.59      7.67 o
   4   3   2       17.40       20.06      4.63 o
   5   3   2        3.90       11.70      9.80 o
   6   3   2      370.47      391.93     20.48 o
   7   3   2       24.02       33.58      6.51 o
   8   3   2      351.06      403.38     23.12 o
   9   3   2       82.02       73.23      9.03 o
 -11   4   2       82.11       79.74      9.03 o
 -10   4   2       51.33       55.99      7.95 o
  -9   4   2       91.59       86.73      9.09 o
  -8   4   2     1872.19     1811.42     39.32 o
  -7   4   2      778.71      844.01     25.28 o
  -6   4   2      567.55      597.52     19.83 o
  -5   4   2      896.88      887.04     22.16 o
  -4   4   2     5952.17     5756.02     48.07 o
  -3   4   2     1093.39      974.99     19.46 o
  -2   4   2      305.23      361.65     11.90 o
  -1   4   2      263.82      240.75     10.08 o
   0   4   2     4473.27     3809.11     69.14 o
   1   4   2     4213.48     3529.03     35.68 o
   2   4   2      602.78      430.63     15.06 o
   3   4   2     1540.44     1586.43     28.66 o
   4   4   2      175.51      186.41     13.95 o
   5   4   2        4.73       12.93     10.60 o
   6   4   2      496.39      449.20     22.47 o
   7   4   2      161.69      192.26     15.77 o
   8   4   2       26.65       23.98      7.33 o
   9   4   2       61.63       54.88      9.01 o
 -11   5   2      453.13      415.09     27.78 o
 -10   5   2      174.59      197.06     16.39 o
  -9   5   2       53.05       56.76      6.85 o
  -8   5   2      380.14      365.23     21.13 o
  -7   5   2      340.34      348.30     19.69 o
  -6   5   2      515.48      516.33     19.20 o
  -5   5   2       75.97       76.10      5.45 o
  -4   5   2     4962.42     4882.18     46.76 o
  -3   5   2     3130.54     2958.10     34.60 o
  -2   5   2     4404.25     4625.18     41.59 o
  -1   5   2     1119.44     1143.36     21.28 o
   0   5   2     2118.25     1716.91     32.91 o
   1   5   2      947.89      810.12     20.31 o
   2   5   2     3552.07     3050.82     38.80 o
   3   5   2     2747.28     2834.50     40.54 o
   4   5   2     1481.51     1462.60     32.13 o
   5   5   2       37.03       36.90      6.42 o
   6   5   2       84.74       77.92      7.33 o
   7   5   2      102.93       85.73      7.84 o
   8   5   2      264.41      285.83     22.38 o
 -11   6   2       42.97       37.55      8.61 o
 -10   6   2       49.51       46.30      7.87 o
  -9   6   2        1.47       -1.68     13.18 o
  -8   6   2      458.15      462.41     22.75 o
  -7   6   2        3.98      -11.93     11.93 o
  -6   6   2      739.27      690.92     22.64 o
  -5   6   2      524.07      501.10     18.81 o
  -4   6   2      413.67      460.34     17.04 o
  -3   6   2      271.19      336.28     14.71 o
  -2   6   2      389.98      433.66     15.31 o
  -1   6   2     1840.99     1808.04     28.69 o
   0   6   2     2287.77     1913.36     60.34 o
   1   6   2       45.86       28.15      4.43 o
   2   6   2      666.51      558.12     19.83 o
   3   6   2      225.07      253.11     16.28 o
   4   6   2      232.23      181.89     14.52 o
   5   6   2      389.42      388.61     22.36 o
   6   6   2       18.89       -5.88     13.95 o
   7   6   2       18.19       17.04     15.57 o
   8   6   2      232.83      258.48     22.04 o
 -11   7   2       72.22       97.47      9.20 o
 -10   7   2       73.93       88.55      8.21 o
  -9   7   2      342.85      361.51     23.12 o
  -8   7   2      785.16      797.79     28.52 o
  -7   7   2     2188.17     2222.58     42.84 o
  -6   7   2      864.44      863.24     25.82 o
  -5   7   2     2030.17     1972.88     35.59 o
  -4   7   2       19.57       33.83      5.08 o
  -3   7   2      141.78      173.74     12.27 o
  -2   7   2        9.65       -1.85      8.44 o
  -1   7   2       58.54       66.16      4.80 o
   0   7   2     2320.39     1958.60     23.68 o
   1   7   2      817.48      652.46     21.73 o
   2   7   2      757.51      697.23     22.78 o
   3   7   2        0.01        4.55     11.56 o
   4   7   2      742.77      725.78     26.56 o
   5   7   2      360.59      419.66     23.61 o
   6   7   2      337.70      313.02     24.57 o
   7   7   2        8.10       17.41     16.22 o
 -11   8   2       51.13       54.37      9.20 o
 -10   8   2      407.49      435.91     27.56 o
  -9   8   2       81.57       91.58      8.61 o
  -8   8   2      637.34      638.25     28.32 o
  -7   8   2      404.74      400.57     22.41 o
  -6   8   2      401.24      415.17     21.05 o
  -5   8   2      430.06      391.96     20.25 o
  -4   8   2      192.25      177.94     12.58 o
  -3   8   2       46.37       54.17      5.37 o
  -2   8   2      366.54      321.66     16.50 o
  -1   8   2       31.66        3.27     10.65 o
   0   8   2      148.97      170.31      8.64 o
   1   8   2      449.60      430.11     19.89 o
   2   8   2     1019.66      928.15     27.73 o
   3   8   2       35.26       31.82      6.36 o
   4   8   2      883.09      900.42     30.48 o
   5   8   2      386.89      391.99     24.63 o
   6   8   2      231.66      246.69     19.29 o
   7   8   2       60.22       72.41      9.40 o
 -10   9   2      132.51      114.77      9.89 o
  -9   9   2       42.86       47.98      8.64 o
  -8   9   2     1828.31     1792.67     44.77 o
  -7   9   2      327.20      294.30     20.77 o
  -6   9   2      144.73      129.05      9.97 o
  -5   9   2      430.96      424.18     21.70 o
  -4   9   2       21.23       13.72      5.60 o
  -3   9   2       49.33       53.75      5.88 o
  -2   9   2      638.73      586.04     22.64 o
  -1   9   2      708.57      682.51     24.17 o
   0   9   2     1364.64     1306.20     42.00 o
   1   9   2     1519.06     1428.29     34.91 o
   2   9   2       23.06       12.41     12.64 o
   3   9   2       16.81       16.79      6.48 o
   4   9   2      266.57      253.48     19.49 o
   5   9   2       93.69      113.40     10.62 o
   6   9   2      102.67      139.20      9.49 o
 -10  10   2       58.13       59.37      9.01 o
  -9  10   2      618.18      651.97     31.87 o
  -8  10   2      148.55      138.46      9.46 o
  -7  10   2      256.54      235.81     16.73 o
  -6  10   2       66.83       70.93      6.82 o
  -5  10   2       12.61        8.81     13.81 o
  -4  10   2      198.98      220.98     15.40 o
  -3  10   2      416.29      424.72     21.73 o
  -2  10   2      591.74      541.44     23.15 o
  -1  10   2     1740.50     1657.96     38.32 o
   0  10   2      378.05      365.67     15.38 o
   1  10   2       36.37       51.64      6.53 o
   2  10   2      310.02      287.59     19.46 o
   3  10   2      100.30       97.01      7.58 o
   4  10   2       52.42       41.11      8.01 o
   5  10   2       37.29       25.17      7.95 o
  -9  11   2        2.08        3.18     15.88 o
  -8  11   2       23.51        5.85     15.08 o
  -7  11   2        9.49       14.37     13.52 o
  -6  11   2      204.68      220.87     15.77 o
  -5  11   2       27.11       22.92      6.90 o
  -4  11   2     1645.54     1492.12     38.75 o
  -3  11   2      594.77      538.15     25.11 o
  -2  11   2      566.65      523.77     25.79 o
  -1  11   2      457.44      467.33     23.98 o
   0  11   2        0.90      -12.59     14.33 o
   1  11   2       13.16        6.90     14.09 o
   2  11   2      496.81      484.83     25.59 o
   3  11   2      336.10      297.48     21.73 o
   4  11   2        3.71        5.31     15.37 o
  -9  12   2        2.94       11.25     16.22 o
  -8  12   2       52.53       52.24      8.27 o
  -7  12   2       24.94       44.49      7.53 o
  -6  12   2      216.71      222.66     16.25 o
  -5  12   2      718.07      691.72     29.80 o
  -4  12   2       49.27       50.34      7.53 o
  -3  12   2      336.11      329.75     22.30 o
  -2  12   2      262.98      264.93     20.17 o
  -1  12   2      262.18      292.71     21.62 o
   0  12   2      217.22      239.72     12.63 o
   1  12   2      279.19      297.99     20.28 o
   2  12   2      274.27      329.01     21.33 o
   3  12   2      773.16      886.19     38.38 o
  -8  13   2       41.76       28.61      8.55 o
  -7  13   2        0.15        8.41      7.24 o
  -6  13   2       14.65       30.11      7.22 o
  -5  13   2        1.72       12.56     15.20 o
  -4  13   2        0.58       -7.56     13.83 o
  -3  13   2        3.87        6.59     12.90 o
  -2  13   2      162.11      161.44     10.26 o
  -1  13   2      397.60      452.95     26.96 o
   0  13   2       77.91       95.44      6.49 o
   1  13   2       41.09       63.15      8.72 o
  -6  14   2      122.38      114.28     10.03 o
  -5  14   2      397.54      471.53     27.24 o
  -4  14   2       53.59       60.37      7.95 o
  -3  14   2       33.10       45.34      7.61 o
  -2  14   2        3.71       -7.33     15.34 o
  -1  14   2        1.11       14.20     13.15 o
   2 -16   3       97.42      141.75     11.36 o
   3 -16   3       25.51        9.83     15.00 o
   4 -16   3       18.75       41.93      8.07 o
  -1 -15   3      116.82      144.59     13.44 o
   0 -15   3       53.32       61.35      6.14 o
   1 -15   3        0.37       -9.32     15.51 o
   2 -15   3      100.42      130.67     11.36 o
   3 -15   3        1.27      -14.86     14.86 o
   4 -15   3       88.71      101.30      8.81 o
   5 -15   3       28.10       28.63      7.70 o
   6 -15   3       28.59       47.30      7.44 o
   7 -15   3        0.78        5.57     15.40 o
  -2 -14   3      204.22      230.21     18.18 o
  -1 -14   3      154.71      162.12     15.79 o
   0 -14   3      182.37      196.89     11.14 o
   1 -14   3       10.51        8.38     14.89 o
   2 -14   3      214.93      237.26     18.10 o
   3 -14   3      108.15      116.07      9.12 o
   4 -14   3        5.09        7.27     13.58 o
   5 -14   3       55.04       59.94      7.39 o
   6 -14   3      172.71      172.49     13.15 o
   7 -14   3       13.28       21.90      7.58 o
   8 -14   3        7.72       25.74      7.90 o
  -4 -13   3      148.41      179.33     14.94 o
  -3 -13   3       99.26       92.30      9.43 o
  -2 -13   3      154.03      160.27     11.96 o
  -1 -13   3       72.55       84.11      7.70 o
   0 -13   3      360.56      384.28     17.25 o
   1 -13   3      197.78      184.62     16.70 o
   2 -13   3        2.12        4.09      6.14 o
   3 -13   3       27.42       32.01      6.33 o
   4 -13   3      179.05      183.28     14.46 o
   5 -13   3      201.94      208.57     17.13 o
   6 -13   3      229.15      214.76     16.14 o
   7 -13   3       63.57       60.02      7.87 o
   8 -13   3      148.68      152.72     12.81 o
   9 -13   3        6.45       19.03     15.23 o
  -5 -12   3        6.82       13.01     16.39 o
  -4 -12   3       23.89       14.91     14.52 o
  -3 -12   3        3.13       16.28      6.79 o
  -2 -12   3      345.28      368.92     23.29 o
  -1 -12   3        1.95       -3.21     12.98 o
   0 -12   3        0.70        7.97      8.53 o
   1 -12   3       17.47       21.59      5.94 o
   2 -12   3      973.12      904.66     29.32 o
   3 -12   3       37.25       33.86      6.39 o
   4 -12   3       12.65        5.23     12.39 o
   5 -12   3      269.58      285.61     20.37 o
   6 -12   3      872.17      885.00     31.48 o
   7 -12   3      592.81      602.06     27.53 o
   8 -12   3       70.51       73.52      8.07 o
   9 -12   3       15.21       29.37      8.38 o
  -6 -11   3        0.34       12.78      7.73 o
  -5 -11   3        0.82       -4.03     14.74 o
  -4 -11   3       23.71       36.45      6.68 o
  -3 -11   3       24.95       32.27      6.59 o
  -2 -11   3       52.10       46.42      6.93 o
  -1 -11   3      104.07      110.65      7.70 o
   0 -11   3       23.00       28.56     11.16 o
   1 -11   3        6.15        5.31     11.79 o
   2 -11   3      968.80      891.82     27.10 o
   3 -11   3      647.08      567.15     23.83 o
   4 -11   3       11.28        9.43     12.58 o
   5 -11   3      215.72      203.94     16.28 o
   6 -11   3      176.96      174.11     13.66 o
   7 -11   3      661.61      612.80     26.45 o
   8 -11   3      153.25      168.20     12.61 o
   9 -11   3        0.36      -16.08     16.56 o
  10 -11   3      127.30      129.62     10.51 o
  -6 -10   3       22.77       21.70      8.04 o
  -5 -10   3        1.38       10.14     12.75 o
  -4 -10   3      361.14      343.10     21.45 o
  -3 -10   3      124.54      140.22     10.31 o
  -2 -10   3      123.66      133.06      9.94 o
  -1 -10   3      440.56      419.43     21.19 o
   0 -10   3      421.10      389.76     14.12 o
   1 -10   3       10.76       10.23      5.06 o
   2 -10   3     1553.16     1442.95     31.36 o
   3 -10   3      144.36      137.80     11.16 o
   4 -10   3      918.88      890.96     26.36 o
   5 -10   3      167.23      163.31     13.21 o
   6 -10   3     2510.67     2450.07     45.28 o
   7 -10   3       50.14       18.44     14.94 o
   8 -10   3      375.00      388.78     23.41 o
   9 -10   3        9.10        2.87     15.11 o
  10 -10   3      294.60      243.76     21.48 o
  -7  -9   3        0.13      -12.58     15.62 o
  -6  -9   3       75.29       66.81      7.90 o
  -5  -9   3      165.15      148.63     13.92 o
  -4  -9   3      757.63      739.10     27.64 o
  -3  -9   3      111.35      116.81     11.68 o
  -2  -9   3      310.96      301.60     18.35 o
  -1  -9   3      275.52      227.54     15.00 o
   0  -9   3      804.23      745.51     16.07 o
   1  -9   3       10.49        8.61      4.80 o
   2  -9   3      546.14      501.98     18.86 o
   3  -9   3      732.91      709.78     22.16 o
   4  -9   3     1330.80     1293.81     29.26 o
   5  -9   3     2273.07     2245.36     40.20 o
   6  -9   3      292.94      271.49     18.66 o
   7  -9   3      249.66      247.06     19.06 o
   8  -9   3       72.63       83.74      7.10 o
   9  -9   3        4.86        6.42     15.08 o
  10  -9   3      161.79      182.29     16.76 o
  -8  -8   3       42.40       50.39      8.58 o
  -7  -8   3        1.88       -6.79     14.40 o
  -6  -8   3      356.57      350.74     23.27 o
  -5  -8   3      306.87      316.23     19.26 o
  -4  -8   3      438.88      447.24     21.42 o
  -3  -8   3      370.90      382.36     19.17 o
  -2  -8   3      162.46      152.40     11.90 o
  -1  -8   3     1573.84     1447.80     29.54 o
   0  -8   3     3228.35     2753.37     47.16 o
   1  -8   3        1.55        3.10      8.15 o
   2  -8   3      109.16       75.82      6.62 o
   3  -8   3      464.87      446.31     17.84 o
   4  -8   3     2041.03     2075.01     34.32 o
   5  -8   3      853.28      825.77     24.46 o
   6  -8   3      901.78      891.56     26.22 o
   7  -8   3      209.63      184.08     14.03 o
   8  -8   3      194.91      217.40     16.96 o
   9  -8   3        0.57      -13.27     13.81 o
  10  -8   3       87.64       86.84      8.95 o
  11  -8   3       20.99       30.31      7.61 o
  -8  -7   3       37.69       13.58      8.15 o
  -7  -7   3       31.30       33.18      6.93 o
  -6  -7   3      516.57      553.88     24.88 o
  -5  -7   3      436.63      435.23     21.79 o
  -4  -7   3     1197.57     1158.65     29.57 o
  -3  -7   3      969.60     1013.40     25.99 o
  -2  -7   3      631.38      586.33     19.09 o
  -1  -7   3     2091.02     2056.03     31.53 o
   0  -7   3     5442.16     4637.65    125.35 o
   1  -7   3     3653.78     3452.39     38.26 o
   2  -7   3     1792.22     1737.59     27.70 o
   3  -7   3       37.34       35.14      4.43 o
   4  -7   3     1772.89     1690.26     29.91 o
   5  -7   3     1659.61     1566.06     30.99 o
   6  -7   3       33.81       31.84      5.26 o
   7  -7   3       95.76       78.18      6.59 o
   8  -7   3      488.52      476.90     23.78 o
   9  -7   3      660.77      573.66     27.67 o
  10  -7   3        0.05      -12.56     15.48 o
  11  -7   3        4.67       14.23     14.74 o
  -9  -6   3        7.61       15.37      7.81 o
  -8  -6   3      234.85      223.39     18.27 o
  -7  -6   3       66.50       75.59      7.30 o
  -6  -6   3      138.16      138.80     10.14 o
  -5  -6   3       42.00       42.01      5.82 o
  -4  -6   3     1518.66     1541.97     31.16 o
  -3  -6   3      203.99      203.03     13.04 o
  -2  -6   3      211.64      232.31     12.27 o
  -1  -6   3      378.91      358.19     13.41 o
   0  -6   3     6407.06     5543.47     31.70 o
   1  -6   3     5682.12     5098.45     42.38 o
   2  -6   3      225.29      206.32     10.68 o
   3  -6   3       16.36        8.38      7.44 o
   4  -6   3     1170.86     1237.16     24.54 o
   5  -6   3     1993.45     1698.01     39.29 o
   6  -6   3      192.68      220.41     14.54 o
   7  -6   3        3.35        4.43     12.13 o
   8  -6   3      417.93      422.36     22.61 o
   9  -6   3      302.33      304.33     21.02 o
  10  -6   3       61.55       45.11      7.50 o
  11  -6   3        2.47       10.85      7.27 o
  -9  -5   3        4.37        7.10     15.17 o
  -8  -5   3      305.72      305.58     21.65 o
  -7  -5   3      717.59      742.91     28.44 o
  -6  -5   3       22.68        9.32     12.75 o
  -5  -5   3       15.04       13.15     10.94 o
  -4  -5   3      797.34      865.23     23.35 o
  -3  -5   3      788.05      789.69     20.11 o
  -2  -5   3       53.29       61.47      4.29 o
  -1  -5   3       13.97       -4.83      6.11 o
   0  -5   3     4477.91     3894.13     39.73 o
   1  -5   3     3082.65     2744.93     28.35 o
   2  -5   3      116.11      111.38      8.04 o
   3  -5   3       20.46       25.37      3.24 o
   4  -5   3      195.07      179.73     12.07 o
   5  -5   3      122.44      145.50     10.06 o
   6  -5   3      972.79      976.90     25.14 o
   7  -5   3        6.96        2.47     11.39 o
   8  -5   3     1259.30     1245.32     33.89 o
   9  -5   3      431.98      478.95     26.22 o
  10  -5   3       15.51        4.74     14.66 o
  11  -5   3       13.94       10.57      7.98 o
 -10  -4   3        3.30        2.19     15.08 o
  -9  -4   3        0.26      -11.53     16.16 o
  -8  -4   3      948.27      823.98     31.82 o
  -7  -4   3     1132.91     1164.10     33.41 o
  -6  -4   3      599.83      674.87     23.75 o
  -5  -4   3      307.81      280.15     16.99 o
  -4  -4   3      610.78      568.57     18.46 o
  -3  -4   3      555.53      553.23     16.02 o
  -2  -4   3      166.96      198.74     10.03 o
  -1  -4   3     1806.56     1596.32     21.31 o
   0  -4   3      423.53      399.03      8.55 o
   1  -4   3     2891.01     2696.95     26.13 o
   2  -4   3     1715.34     1769.46     22.24 o
   3  -4   3      259.50      250.75     10.71 o
   4  -4   3      785.50      952.13     20.54 o
   5  -4   3      488.60      505.34     17.47 o
   6  -4   3      503.77      492.07     19.43 o
   7  -4   3       71.88       85.39      8.12 o
   8  -4   3      636.99      667.40     25.99 o
   9  -4   3      696.67      698.82     30.28 o
  10  -4   3      112.56      103.66      9.77 o
  11  -4   3       14.22        7.36      7.87 o
 -10  -3   3        3.02        7.36     15.48 o
  -9  -3   3       16.33       24.71      7.56 o
  -8  -3   3      855.03      870.99     30.88 o
  -7  -3   3     1758.31     1710.37     37.98 o
  -6  -3   3      617.69      608.91     22.04 o
  -5  -3   3     1017.75     1003.66     25.08 o
  -4  -3   3      691.07      666.18     18.55 o
  -3  -3   3     2685.73     2658.66     30.65 o
  -2  -3   3       16.96       36.65      3.32 o
  -1  -3   3     5787.66     5556.82     34.86 o
   0  -3   3      308.46      264.27      6.67 o
   1  -3   3     3710.21     3754.41     27.50 o
   2  -3   3       13.60       24.49      2.98 o
   3  -3   3       29.99       45.34      3.44 o
   4  -3   3     1501.33     1716.79     26.13 o
   5  -3   3      550.79      688.82     18.69 o
   6  -3   3        0.71       -6.56      9.57 o
   7  -3   3       78.39       92.66      6.36 o
   8  -3   3        2.93        5.74     13.10 o
   9  -3   3      164.73      155.16     14.15 o
  10  -3   3      108.33       92.21      8.83 o
  11  -3   3      118.82      117.38     10.28 o
 -10  -2   3       48.03       57.78      8.38 o
  -9  -2   3       45.95       -4.37     16.65 o
  -8  -2   3      343.29      340.21     21.73 o
  -7  -2   3      771.66      780.18     25.94 o
  -6  -2   3      385.01      355.91     17.21 o
  -5  -2   3      130.45      145.93     11.39 o
  -4  -2   3     1135.03     1103.20     22.07 o
  -3  -2   3     3883.97     3738.31     34.03 o
  -2  -2   3      274.06      334.92     10.65 o
  -1  -2   3     2390.01     2484.07     21.70 o
   0  -2   3      796.97      727.15     14.53 o
   1  -2   3     2628.57     2813.59     22.50 o
   2  -2   3      288.09      389.63     10.74 o
   3  -2   3       58.82       87.69      6.59 o
   4  -2   3      895.82      892.70     19.46 o
   5  -2   3     2404.14     2648.66     35.51 o
   6  -2   3       48.94       58.63      5.11 o
   7  -2   3       25.26       24.54      5.74 o
   8  -2   3      404.47      461.16     22.61 o
   9  -2   3      158.61      168.82     13.04 o
  10  -2   3       11.31       12.87     14.80 o
  11  -2   3       69.35       64.94      9.23 o
 -11  -1   3       73.01       71.50      9.60 o
 -10  -1   3       15.83        9.74     15.23 o
  -9  -1   3      225.45      178.26     14.63 o
  -8  -1   3       24.49       43.66      6.79 o
  -7  -1   3       38.67       29.34      5.57 o
  -6  -1   3        3.69        3.01      9.46 o
  -5  -1   3      489.36      521.53     17.33 o
  -4  -1   3     3272.08     3162.66     34.26 o
  -3  -1   3     5265.16     5020.47     37.75 o
  -2  -1   3       16.71       12.10      2.95 o
  -1  -1   3      173.94      264.44      8.29 o
   0  -1   3      852.22      930.54      8.67 o
   1  -1   3     2448.89     2720.76     22.10 o
   2  -1   3       13.11        7.04      6.11 o
   3  -1   3       77.73       72.69      6.48 o
   4  -1   3     2650.35     2642.13     32.70 o
   5  -1   3     4580.08     4824.94     48.49 o
   6  -1   3      529.39      555.30     20.08 o
   7  -1   3     1264.02     1246.37     31.82 o
   8  -1   3      229.81      197.49     14.77 o
   9  -1   3      499.45      495.93     25.34 o
  10  -1   3        3.28      -16.87     16.87 o
 -11   0   3      157.52      168.51     12.30 o
 -10   0   3       71.21       93.52      8.24 o
  -9   0   3      248.29      274.61     20.28 o
  -8   0   3      160.13      137.01      8.32 o
  -7   0   3       13.23       20.74      5.06 o
  -6   0   3      146.12      143.31     10.40 o
  -5   0   3       89.39       77.24      6.59 o
  -4   0   3     2180.25     2140.51     28.01 o
  -3   0   3     4146.25     3955.34     32.90 o
  -2   0   3       15.82       20.71      3.10 o
  -1   0   3       34.56       79.48      6.19 o
   0   0   3     1761.89     1890.45     13.92 o
   1   0   3     5100.85     5320.39     31.99 o
   2   0   3      453.00      455.65     12.16 o
   3   0   3        2.37       -1.85      5.91 o
   4   0   3     2618.61     2659.80     33.83 o
   5   0   3     4331.35     4433.18     48.38 o
   6   0   3      843.47      864.83     25.14 o
   7   0   3      435.75      451.16     22.36 o
   8   0   3        1.02       -4.72     15.28 o
   9   0   3      327.15      313.10     23.15 o
  10   0   3      110.79       91.70      9.43 o
 -11   1   3      120.26      127.38     10.14 o
 -10   1   3       67.98       67.44      8.47 o
  -9   1   3      664.13      633.82     27.64 o
  -8   1   3       53.10       40.31      6.59 o
  -7   1   3        1.54      -10.65     10.65 o
  -6   1   3       92.11      111.19      8.69 o
  -5   1   3      361.34      358.76     14.54 o
  -4   1   3     1032.01      953.26     19.57 o
  -3   1   3     1595.39     1529.10     22.19 o
  -2   1   3      315.86      402.73     11.14 o
  -1   1   3       87.35       96.87      7.10 o
   0   1   3     3214.25     3200.38     26.72 o
   1   1   3     7827.75     7931.61     42.50 o
   2   1   3     1879.17     1775.25     23.18 o
   3   1   3     1729.47     1823.18     26.48 o
   4   1   3      549.34      524.26     17.70 o
   5   1   3     2673.76     2635.88     38.97 o
   6   1   3      165.84      191.41     13.29 o
   7   1   3       14.32      -14.46     14.46 o
   8   1   3       22.12       11.50     14.86 o
   9   1   3      669.00      651.18     29.74 o
  10   1   3      166.45      138.49     12.90 o
 -11   2   3       47.56       34.00      8.38 o
 -10   2   3       76.91       77.92      8.12 o
  -9   2   3      402.46      418.72     24.32 o
  -8   2   3       14.45       10.94     13.24 o
  -7   2   3      405.73      417.56     19.26 o
  -6   2   3      316.16      313.99     15.17 o
  -5   2   3     1324.23     1216.28     24.83 o
  -4   2   3        2.05       -7.10      7.33 o
  -3   2   3     1886.38     1897.12     24.46 o
  -2   2   3       59.69      122.92      8.15 o
  -1   2   3      861.75      766.17     14.46 o
   0   2   3      874.81      858.08     34.17 o
   1   2   3     4410.02     4015.19     33.72 o
   2   2   3     2602.49     2605.00     30.20 o
   3   2   3     1990.57     1994.64     29.00 o
   4   2   3        7.51        8.04      4.18 o
   5   2   3      520.53      490.39     19.83 o
   6   2   3      383.02      369.38     19.66 o
   7   2   3      145.59      140.19     11.14 o
   8   2   3       45.93       40.62      7.53 o
   9   2   3      187.04      186.95     14.00 o
 -11   3   3       53.09       38.75      8.24 o
 -10   3   3       51.70       34.60      7.16 o
  -9   3   3       90.31      101.21      8.61 o
  -8   3   3      182.35      195.21     15.74 o
  -7   3   3     1173.00     1179.27     29.49 o
  -6   3   3     2063.44     1860.16     33.12 o
  -5   3   3     1959.05     1894.54     30.59 o
  -4   3   3      527.42      516.61     16.33 o
  -3   3   3      504.00      525.28     14.46 o
  -2   3   3     1504.97     1418.29     21.16 o
  -1   3   3     5571.98     4984.48     37.47 o
   0   3   3       25.61       17.06      2.10 o
   1   3   3     3384.79     2925.63     31.53 o
   2   3   3      562.50      519.06     15.79 o
   3   3   3     2891.91     2697.58     35.96 o
   4   3   3      749.53      683.31     20.94 o
   5   3   3       52.02       55.79      5.48 o
   6   3   3        2.00        5.40     11.02 o
   7   3   3      154.97      153.00     12.16 o
   8   3   3       20.01       10.06     16.31 o
   9   3   3       74.95       71.19      9.74 o
 -11   4   3       53.33       42.72      8.32 o
 -10   4   3       32.25       41.33      7.19 o
  -9   4   3      169.04      162.43     12.58 o
  -8   4   3      125.15      139.22      9.12 o
  -7   4   3     3067.17     2942.85     45.48 o
  -6   4   3     1181.17     1128.48     26.65 o
  -5   4   3     2977.76     3008.78     39.20 o
  -4   4   3      752.58      809.75     20.37 o
  -3   4   3      386.93      423.75     14.29 o
  -2   4   3     2380.54     2251.27     28.66 o
  -1   4   3     5265.42     4557.34     39.37 o
   0   4   3      918.31      709.35     12.14 o
   1   4   3     2186.24     2048.79     29.23 o
   2   4   3       69.17       60.88      4.66 o
   3   4   3     1878.25     1683.90     30.77 o
   4   4   3     1481.09     1349.23     30.57 o
   5   4   3       64.23       52.78      6.36 o
   6   4   3        2.92        7.50     12.13 o
   7   4   3       47.20       60.31      7.02 o
   8   4   3       51.44       46.76      8.61 o
   9   4   3      134.60      149.73     13.86 o
 -11   5   3        2.14       31.56      7.30 o
 -10   5   3        0.72        4.63     12.61 o
  -9   5   3      227.82      239.36     17.44 o
  -8   5   3       41.87       48.15      6.65 o
  -7   5   3     1086.00     1017.35     28.75 o
  -6   5   3      449.97      401.20     18.98 o
  -5   5   3     3497.67     3483.86     43.61 o
  -4   5   3       59.52       80.82      7.16 o
  -3   5   3      942.83      923.97     21.50 o
  -2   5   3     1397.73     1317.75     24.03 o
  -1   5   3     5321.05     4931.16     44.83 o
   0   5   3     1428.94     1096.29     16.40 o
   1   5   3        7.26        9.86      4.15 o
   2   5   3       75.47       58.26      5.14 o
   3   5   3     1574.51     1471.72     31.84 o
   4   5   3       35.68       34.54      5.74 o
   5   5   3      104.79       96.33      8.24 o
   6   5   3        3.39       -4.86     13.49 o
   7   5   3      537.90      550.08     27.07 o
   8   5   3       61.20       73.21      9.06 o
 -11   6   3        7.12      -16.39     16.39 o
 -10   6   3       46.75       44.60      7.30 o
  -9   6   3      278.74      242.60     18.41 o
  -8   6   3        1.68        5.99      6.31 o
  -7   6   3       64.05       69.74      6.93 o
  -6   6   3       21.15       22.24      5.34 o
  -5   6   3     1453.44     1289.35     29.15 o
  -4   6   3       79.08       96.98      7.76 o
  -3   6   3      972.39      831.62     21.67 o
  -2   6   3      306.70      297.59     13.72 o
  -1   6   3     1915.73     1670.83     29.09 o
   0   6   3      560.92      449.33     12.62 o
   1   6   3      103.67      103.63      7.93 o
   2   6   3      125.00      119.25      9.74 o
   3   6   3      263.47      293.16     17.47 o
   4   6   3       32.98       31.13      5.88 o
   5   6   3      203.13      205.07     14.89 o
   6   6   3       59.70       47.41      7.70 o
   7   6   3      232.70      256.83     19.71 o
   8   6   3       43.95       47.33      9.35 o
 -11   7   3       50.05       51.70      8.78 o
 -10   7   3       35.69       23.66      8.47 o
  -9   7   3      561.88      576.24     28.46 o
  -8   7   3      869.84      884.29     31.19 o
  -7   7   3      268.39      256.26     17.73 o
  -6   7   3       32.41       32.47      5.99 o
  -5   7   3      127.46      112.61      7.90 o
  -4   7   3      339.05      286.49     16.48 o
  -3   7   3      195.40      166.35     12.47 o
  -2   7   3        2.72        7.41      9.18 o
  -1   7   3      476.50      453.81     18.61 o
   0   7   3      242.68      234.79     10.03 o
   1   7   3        0.03        7.87     10.62 o
   2   7   3      175.34      172.43     13.18 o
   3   7   3      356.59      305.97     19.32 o
   4   7   3       30.83       16.70      6.39 o
   5   7   3      246.08      254.64     18.24 o
   6   7   3      141.13      141.35     12.75 o
   7   7   3       96.76       92.12      9.66 o
 -11   8   3        5.80      -14.80     15.96 o
 -10   8   3       35.47       46.82      8.27 o
  -9   8   3      460.69      442.07     28.01 o
  -8   8   3      822.90      782.42     31.33 o
  -7   8   3      448.82      447.81     23.10 o
  -6   8   3      390.49      413.13     21.13 o
  -5   8   3      220.42      203.28     14.23 o
  -4   8   3      442.57      444.72     19.32 o
  -3   8   3       50.89       44.12      5.62 o
  -2   8   3       57.02       61.67      5.77 o
  -1   8   3        3.25       11.05     11.14 o
   0   8   3      545.40      512.21     27.09 o
   1   8   3      188.20      132.75     10.37 o
   2   8   3       31.26       31.90      5.57 o
   3   8   3      369.63      374.75     21.48 o
   4   8   3       17.08       11.70     13.49 o
   5   8   3      322.76      355.69     23.83 o
   6   8   3       31.03       31.73      8.32 o
 -10   9   3       17.15        9.60     18.21 o
  -9   9   3      681.85      660.47     31.45 o
  -8   9   3      237.87      215.78     18.32 o
  -7   9   3       38.37       40.76      6.90 o
  -6   9   3      249.30      212.80     15.94 o
  -5   9   3      860.04      813.58     27.78 o
  -4   9   3      230.25      210.38     16.65 o
  -3   9   3      120.78      140.53     11.79 o
  -2   9   3       82.73       89.11      7.33 o
  -1   9   3       43.06       42.72      6.51 o
   0   9   3      157.02      153.65      9.32 o
   1   9   3       22.25        4.37     13.24 o
   2   9   3       85.16       73.72      6.82 o
   3   9   3      244.34      245.04     17.98 o
   4   9   3       96.13      117.41      9.69 o
   5   9   3        0.05       -2.07     14.94 o
 -10  10   3        4.58        5.60     16.16 o
  -9  10   3       95.81       99.88      9.57 o
  -8  10   3      115.34      103.49      8.61 o
  -7  10   3        1.14      -13.52     13.52 o
  -6  10   3        4.34        5.54     13.47 o
  -5  10   3      536.93      516.39     24.46 o
  -4  10   3      483.67      430.48     22.81 o
  -3  10   3       47.96       46.47      6.62 o
  -2  10   3       91.49       86.61      7.36 o
  -1  10   3      760.16      712.17     27.98 o
   0  10   3       54.21       45.51      4.81 o
   1  10   3        6.91       -0.82     13.07 o
   2  10   3        1.57       -7.76     12.75 o
   3  10   3      258.49      248.65     19.83 o
   4  10   3      306.22      319.50     23.63 o
   5  10   3       14.08       -4.52     15.25 o
  -9  11   3        1.02        9.77     14.46 o
  -8  11   3        2.53      -14.23     14.23 o
  -7  11   3        7.98        5.60      6.87 o
  -6  11   3      259.63      246.52     17.19 o
  -5  11   3      240.41      241.63     18.38 o
  -4  11   3      428.29      463.86     24.83 o
  -3  11   3        7.19      -14.60     14.60 o
  -2  11   3       28.32        5.60     13.89 o
  -1  11   3      430.58      400.74     23.44 o
   0  11   3      449.18      439.65     17.42 o
   1  11   3       94.68      107.64      8.38 o
   2  11   3       10.83      -13.38     15.65 o
   3  11   3       87.17       93.83      9.77 o
  -8  12   3       13.83       14.94     16.59 o
  -7  12   3       52.36       59.12      8.35 o
  -6  12   3        5.43        5.65     13.44 o
  -5  12   3      222.12      222.09     14.37 o
  -4  12   3      379.49      400.85     24.77 o
  -3  12   3        9.21       -1.79     13.21 o
  -2  12   3       79.79       92.38      7.90 o
  -1  12   3      359.53      412.90     25.08 o
   0  12   3      214.70      203.86     11.60 o
   1  12   3        6.33      -17.24     17.24 o
   2  12   3       61.97       69.82      9.97 o
  -7  13   3       20.37       13.07      8.07 o
  -6  13   3       62.11       64.57      8.69 o
  -5  13   3       17.06       23.66      7.58 o
  -4  13   3       71.77       81.36      8.38 o
  -3  13   3       20.93       -4.94     14.91 o
  -2  13   3        4.11       -7.90     15.45 o
  -1  13   3       98.42      122.01      9.60 o
   0  13   3      475.07      560.82     21.71 o
   1  13   3        3.10       14.71      7.56 o
  -5  14   3        1.52       -1.11     18.07 o
  -4  14   3       12.48       11.93     16.33 o
  -3  14   3       49.21       58.43      8.55 o
  -2  14   3       42.24       38.49      8.49 o
   1 -16   4      261.05      303.84     21.45 o
   2 -16   4        3.41       13.21     14.77 o
   3 -16   4       49.48       51.62      8.21 o
   4 -16   4       88.78      107.64      9.26 o
   5 -16   4        5.11      -14.35     15.74 o
  -1 -15   4       88.00      149.37     11.82 o
   0 -15   4       96.97      125.64     11.76 o
   1 -15   4      290.97      329.44     24.66 o
   2 -15   4       77.86      100.93      9.46 o
   3 -15   4       42.26       51.73      7.64 o
   4 -15   4       52.16       59.20      8.21 o
   5 -15   4      145.05      154.34      9.94 o
   6 -15   4       33.21       33.01      8.07 o
   7 -15   4       19.77       25.45      7.93 o
  -3 -14   4      185.50      231.38     18.04 o
  -2 -14   4        2.51      -15.82     16.25 o
  -1 -14   4      287.19      309.44     23.95 o
   0 -14   4      389.75      423.56     17.62 o
   1 -14   4      580.44      654.30     28.61 o
   2 -14   4      130.98      146.35     10.57 o
   3 -14   4        2.88      -10.65     13.41 o
   4 -14   4        1.81        4.49     13.72 o
   5 -14   4      252.68      275.24     19.40 o
   6 -14   4        5.64        2.87     14.32 o
   7 -14   4       74.22       66.25      8.78 o
   8 -14   4        3.42       -6.56     15.37 o
  -4 -13   4        8.90       10.20      8.10 o
  -3 -13   4      252.33      286.37     19.71 o
  -2 -13   4       38.38       16.22     16.50 o
  -1 -13   4        0.67       -1.76     14.12 o
   0 -13   4      319.40      349.21     16.11 o
   1 -13   4      109.61      111.87      9.35 o
   2 -13   4        4.13        9.54     12.61 o
   3 -13   4       81.76       77.07      6.79 o
   4 -13   4      112.02      123.06      8.44 o
   5 -13   4      366.05      384.89     23.46 o
   6 -13   4      248.88      251.55     17.61 o
   7 -13   4       30.00       38.32      7.24 o
   8 -13   4       16.99        5.11     15.00 o
   9 -13   4       43.18       31.13      8.98 o
  -5 -12   4        1.63       -8.52     16.85 o
  -4 -12   4       22.95       17.84      7.58 o
  -3 -12   4      330.00      362.31     23.66 o
  -2 -12   4       76.10       71.59      7.76 o
  -1 -12   4        0.97      -12.24     12.24 o
   0 -12   4        1.46        4.80      5.01 o
   1 -12   4      284.12      268.05     19.52 o
   2 -12   4      657.08      636.49     25.85 o
   3 -12   4      469.10      432.76     22.95 o
   4 -12   4      714.64      730.69     27.16 o
   5 -12   4      846.45      835.26     30.25 o
   6 -12   4        4.95        8.12     13.29 o
   7 -12   4      113.99      101.73      8.24 o
   8 -12   4       89.21       78.63      8.29 o
   9 -12   4      272.87      272.57     22.67 o
  -6 -11   4       67.49       94.57      9.03 o
  -5 -11   4       22.08       19.40      7.81 o
  -4 -11   4       62.01       55.08      7.81 o
  -3 -11   4      220.66      204.45     17.13 o
  -2 -11   4     1014.38     1003.32     31.65 o
  -1 -11   4        0.86      -12.24     12.24 o
   0 -11   4      141.34      132.55     12.67 o
   1 -11   4      384.78      339.49     19.00 o
   2 -11   4       74.25       80.05      6.51 o
   3 -11   4      863.91      860.74     27.21 o
   4 -11   4      126.91      125.99     10.17 o
   5 -11   4      135.38      119.99      9.43 o
   6 -11   4      106.90      141.30     11.14 o
   7 -11   4      406.78      377.87     23.89 o
   8 -11   4      388.05      362.65     24.88 o
   9 -11   4      534.36      548.94     29.97 o
  10 -11   4      141.39      151.61     11.33 o
  -7 -10   4      185.69      206.24     15.68 o
  -6 -10   4       18.84       28.66      7.53 o
  -5 -10   4       10.84       -1.05      7.19 o
  -4 -10   4      239.64      238.25     16.70 o
  -3 -10   4       73.53       74.71      7.33 o
  -2 -10   4      182.97      152.38     13.27 o
  -1 -10   4      403.19      386.31     19.91 o
   0 -10   4       39.25       38.35      3.77 o
   1 -10   4      205.52      208.94     15.43 o
   2 -10   4        4.38       17.24      5.03 o
   3 -10   4      122.81      123.88      8.81 o
   4 -10   4     1392.98     1379.94     32.47 o
   5 -10   4     1098.53     1110.04     31.53 o
   6 -10   4      575.56      600.64     24.60 o
   7 -10   4       53.94       62.58      6.82 o
   8 -10   4      296.16      332.48     22.78 o
   9 -10   4      581.45      591.98     30.11 o
  10 -10   4      139.89      146.75     14.49 o
  -7  -9   4      199.58      203.28     15.96 o
  -6  -9   4       43.96       31.76      7.87 o
  -5  -9   4        4.50        3.07      6.53 o
  -4  -9   4      407.54      410.26     21.96 o
  -3  -9   4     3956.78     3947.84     55.51 o
  -2  -9   4        2.87       -4.18     10.99 o
  -1  -9   4       11.73       21.62      4.97 o
   0  -9   4        8.67        9.41      7.14 o
   1  -9   4     1215.52     1244.78     28.12 o
   2  -9   4     1437.91     1469.59     29.86 o
   3  -9   4       17.85        4.23     10.14 o
   4  -9   4      200.70      201.21     14.89 o
   5  -9   4     2004.97     2060.55     38.49 o
   6  -9   4       46.70       41.59      6.56 o
   7  -9   4       96.57      100.08      6.99 o
   8  -9   4       38.66       40.71      7.10 o
   9  -9   4      711.13      692.17     31.56 o
  10  -9   4      103.88      102.46      9.49 o
  -8  -8   4       17.27        9.69     15.03 o
  -7  -8   4        7.93        5.74     15.00 o
  -6  -8   4      182.07      155.64     11.39 o
  -5  -8   4        9.55       11.31     12.33 o
  -4  -8   4      304.35      289.64     20.06 o
  -3  -8   4      867.12      875.60     26.31 o
  -2  -8   4      558.44      600.27     20.82 o
  -1  -8   4      594.00      595.96     19.74 o
   0  -8   4     3007.74     2871.70     27.29 o
   1  -8   4     2097.82     1764.15     30.00 o
   2  -8   4     4103.53     3851.88     43.58 o
   3  -8   4     2372.05     2200.77     34.83 o
   4  -8   4       39.44       46.08      5.06 o
   5  -8   4       18.23       13.44     11.22 o
   6  -8   4     1168.63     1155.27     29.69 o
   7  -8   4       11.26        7.39      6.11 o
   8  -8   4       50.01       13.52     15.82 o
   9  -8   4      151.57      141.58     11.85 o
  10  -8   4      102.26      114.99     10.60 o
  -8  -7   4      202.10      193.48     13.95 o
  -7  -7   4      315.16      314.18     22.41 o
  -6  -7   4       71.93       76.84      7.33 o
  -5  -7   4       65.08       61.27      6.48 o
  -4  -7   4        1.52       -4.77     11.08 o
  -3  -7   4      856.20      770.23     23.58 o
  -2  -7   4     1286.21     1247.76     26.25 o
  -1  -7   4       67.58       35.96      4.32 o
   0  -7   4      947.28      884.15     15.23 o
   1  -7   4    19940.48    20187.32     91.67 o
   2  -7   4      593.98      539.03     16.93 o
   3  -7   4     1354.59     1267.62     25.14 o
   4  -7   4      185.86      173.97     13.38 o
   5  -7   4     1454.08     1546.94     31.11 o
   6  -7   4      924.96     1000.16     27.38 o
   7  -7   4      742.26      744.89     25.91 o
   8  -7   4      859.21      794.10     30.71 o
   9  -7   4      283.07      232.74     17.67 o
  10  -7   4       56.36       54.09      8.01 o
  11  -7   4       23.23       27.04      8.10 o
  -9  -6   4      181.38      190.02     14.46 o
  -8  -6   4       80.30       71.76      8.35 o
  -7  -6   4      862.55      847.64     30.85 o
  -6  -6   4       18.83       15.03      6.28 o
  -5  -6   4      510.66      503.80     21.53 o
  -4  -6   4      650.61      702.40     22.75 o
  -3  -6   4     1848.97     1846.10     31.48 o
  -2  -6   4     1347.22     1202.42     24.23 o
  -1  -6   4      165.98      165.30     10.31 o
   0  -6   4      761.93      855.67     13.26 o
   1  -6   4     2751.67     2596.96     30.82 o
   2  -6   4     4708.96     4899.00     42.98 o
   3  -6   4     1855.47     1868.09     28.12 o
   4  -6   4       21.84       23.21      4.20 o
   5  -6   4     6755.79     7231.97     62.10 o
   6  -6   4      807.83      861.85     25.40 o
   7  -6   4      386.83      484.71     21.11 o
   8  -6   4      390.20      363.93     21.82 o
   9  -6   4        1.23        4.32     13.38 o
  10  -6   4      101.40       92.66      8.78 o
  11  -6   4        1.32       -9.97     15.25 o
  -9  -5   4       40.27       55.22      7.81 o
  -8  -5   4        4.62       -4.37     14.71 o
  -7  -5   4      566.43      569.42     26.28 o
  -6  -5   4      194.07      195.21     14.26 o
  -5  -5   4     2125.13     2113.58     38.04 o
  -4  -5   4     4395.52     4695.86     50.42 o
  -3  -5   4      964.25      962.44     22.13 o
  -2  -5   4       63.11       41.30      3.66 o
  -1  -5   4      224.90      246.55     10.74 o
   0  -5   4      696.77      549.88     14.79 o
   1  -5   4      318.30      364.78     11.93 o
   2  -5   4      459.96      513.29     14.26 o
   3  -5   4      672.89      670.35     16.73 o
   4  -5   4     2522.58     3050.17     36.90 o
   5  -5   4     1664.10     1588.45     29.88 o
   6  -5   4      269.60      291.12     16.31 o
   7  -5   4      627.55      653.34     23.75 o
   8  -5   4       19.07       31.36      6.48 o
   9  -5   4       52.13       51.25      7.73 o
  10  -5   4        6.12       11.68      7.39 o
  11  -5   4        7.19      -13.32     16.31 o
 -10  -4   4      253.41      241.29     18.75 o
  -9  -4   4      250.06      281.35     22.36 o
  -8  -4   4        0.37        4.12     15.51 o
  -7  -4   4       88.76      110.39      7.93 o
  -6  -4   4     1390.31     1430.76     33.72 o
  -5  -4   4      131.58      208.62     14.91 o
  -4  -4   4       31.79      -15.96     15.96 o
  -3  -4   4     2890.71     2831.66     37.90 o
  -2  -4   4     4082.03     3760.41     35.48 o
  -1  -4   4     6579.53     6063.84     41.39 o
   0  -4   4     5826.97     5470.09     28.99 o
   1  -4   4     5112.19     5490.29     37.95 o
   2  -4   4      300.84      342.14     11.82 o
   3  -4   4     1625.43     2024.38     26.70 o
   4  -4   4     3133.02     4049.57     41.28 o
   5  -4   4     1707.38     1829.65     31.02 o
   6  -4   4     2227.00     2274.79     37.13 o
   7  -4   4        4.98       10.17     11.19 o
   8  -4   4       37.39       39.20      6.16 o
   9  -4   4      373.22      383.75     22.24 o
  10  -4   4      118.77      146.47     11.96 o
  11  -4   4       64.85       86.95      9.29 o
 -10  -3   4       80.59       89.74      9.03 o
  -9  -3   4      833.57      829.72     32.04 o
  -8  -3   4      417.86      421.68     24.71 o
  -7  -3   4       53.75       59.91      7.13 o
  -6  -3   4     1157.26     1198.59     29.09 o
  -5  -3   4     5696.68     6058.13     57.41 o
  -4  -3   4     1681.16     1851.87     29.71 o
  -3  -3   4     1215.12     1309.80     22.38 o
  -2  -3   4       80.56       48.24      3.66 o
  -1  -3   4    12333.51    11828.69     53.52 o
   0  -3   4    31935.08    29933.96     85.29 o
   1  -3   4      325.58      343.27     10.62 o
   2  -3   4     7332.75     8870.36     48.83 o
   3  -3   4     5615.01     6986.90     47.95 o
   4  -3   4     1629.25     2074.21     29.69 o
   5  -3   4        0.99        3.35      3.98 o
   6  -3   4      139.31      129.99     10.62 o
   7  -3   4       19.95        5.77     11.02 o
   8  -3   4      329.22      309.64     20.37 o
   9  -3   4      354.52      341.77     23.49 o
  10  -3   4      189.86      186.78     13.10 o
 -10  -2   4       73.28       76.59      9.01 o
  -9  -2   4       74.77       84.74      7.93 o
  -8  -2   4     1264.86     1300.14     36.30 o
  -7  -2   4      219.80      225.75     17.02 o
  -6  -2   4        3.88        6.39     10.37 o
  -5  -2   4      306.99      309.78     14.80 o
  -4  -2   4     2834.59     3008.18     35.25 o
  -3  -2   4       52.34       70.93      5.65 o
  -2  -2   4     4905.94     4962.77     36.28 o
  -1  -2   4    18199.70    19998.15     65.45 o
   0  -2   4     2387.26     2255.40     16.29 o
   1  -2   4     4771.80     5634.89     35.03 o
   2  -2   4       81.55       78.15      5.97 o
   3  -2   4     1028.44     1345.14     21.79 o
   4  -2   4     6333.07     7003.38     53.72 o
   5  -2   4       62.99       77.21      6.25 o
   6  -2   4      355.69      381.48     17.87 o
   7  -2   4      294.40      327.59     18.92 o
   8  -2   4      525.14      579.56     25.74 o
   9  -2   4      452.75      451.50     25.34 o
  10  -2   4      424.21      427.59     26.48 o
 -11  -1   4       65.01       67.86      9.57 o
 -10  -1   4      791.55      745.92     32.30 o
  -9  -1   4      890.96      880.65     32.44 o
  -8  -1   4      314.07      329.86     22.21 o
  -7  -1   4       70.65       58.77      6.79 o
  -6  -1   4      442.19      404.55     17.39 o
  -5  -1   4      190.89      248.53     12.95 o
  -4  -1   4       94.18      108.06      7.84 o
  -3  -1   4      805.25      801.65     16.82 o
  -2  -1   4    16147.05    17708.90     65.76 o
  -1  -1   4    79143.55    94528.95    532.47 o
   0  -1   4      736.17     1053.50     10.79 o
   1  -1   4     2660.37     3334.24     27.38 o
   2  -1   4     5944.94     7028.04     43.92 o
   3  -1   4      159.81      138.29     10.62 o
   4  -1   4     1763.74     2065.29     30.34 o
   5  -1   4      190.88      152.72     10.97 o
   6  -1   4        2.48       -5.60     11.19 o
   7  -1   4     6498.58     6721.55     70.85 o
   8  -1   4      626.07      660.67     27.19 o
   9  -1   4      178.64      157.60     11.90 o
  10  -1   4       97.17       91.50      9.35 o
 -11   0   4      599.27      571.33     31.02 o
 -10   0   4      412.94      408.75     26.76 o
  -9   0   4      258.26      287.94     20.34 o
  -8   0   4      492.10      554.59     24.32 o
  -7   0   4       18.19       22.16      5.54 o
  -6   0   4       18.02       17.13      4.72 o
  -5   0   4       35.50       30.51      4.23 o
  -4   0   4     2247.45     2476.71     30.96 o
  -3   0   4       31.02       22.78      3.10 o
  -2   0   4    60196.14    74080.93    517.30 o
  -1   0   4      361.21      616.69     12.64 o
   0   0   4      802.16      812.75      9.91 o
   1   0   4    15944.64    19358.22     68.09 o
   2   0   4    11431.26    13285.67     62.92 o
   3   0   4     2552.64     2560.91     31.13 o
   4   0   4     4582.06     4876.70     47.44 o
   5   0   4      265.19      278.02     15.88 o
   6   0   4      102.84      113.09      8.61 o
   7   0   4      302.39      331.29     20.88 o
   8   0   4      882.93      911.96     31.28 o
   9   0   4        9.12        9.43     14.74 o
  10   0   4        7.17        4.35     14.03 o
 -11   1   4      117.58      117.55      9.66 o
 -10   1   4        1.59       15.00     13.72 o
  -9   1   4       38.11       29.63      7.39 o
  -8   1   4      461.00      469.86     23.27 o
  -7   1   4       52.98       61.33      6.11 o
  -6   1   4     2653.67     2749.02     39.17 o
  -5   1   4       55.40       54.66      4.72 o
  -4   1   4      807.45      805.26     18.55 o
  -3   1   4      456.64      488.92     13.86 o
  -2   1   4    10453.80    12754.91     57.84 o
  -1   1   4     2719.34     3008.35     27.24 o
   0   1   4       13.28       16.00      2.19 o
   1   1   4      191.83      285.52     10.74 o
   2   1   4     7666.84     9503.98     56.59 o
   3   1   4     6613.94     7704.13     56.16 o
   4   1   4      656.17      651.46     19.26 o
   5   1   4      158.85      176.69     11.93 o
   6   1   4     7003.34     7286.17     71.02 o
   7   1   4      241.40      197.69     15.20 o
   8   1   4      597.00      595.13     28.07 o
   9   1   4      255.06      283.62     21.42 o
  10   1   4       24.57       -4.52     17.61 o
 -11   2   4       16.79       18.95     15.91 o
 -10   2   4       98.09      133.80     11.93 o
  -9   2   4       31.18       32.78      6.76 o
  -8   2   4     1278.60     1263.61     34.77 o
  -7   2   4      186.11      204.93     16.02 o
  -6   2   4      708.96      746.54     22.41 o
  -5   2   4     1847.14     1996.18     31.39 o
  -4   2   4     3933.23     4189.61     40.74 o
  -3   2   4      126.94      173.63      9.86 o
  -2   2   4     1072.48     1168.16     19.52 o
  -1   2   4       20.54       44.51      4.03 o
   0   2   4     6483.20     6163.33     30.57 o
   1   2   4       63.70       64.37      4.49 o
   2   2   4    10923.16    12764.20     70.14 o
   3   2   4     1606.40     1748.75     29.03 o
   4   2   4     2288.13     2535.97     37.75 o
   5   2   4      293.40      298.79     17.53 o
   6   2   4      123.60      123.54     10.94 o
   7   2   4      725.16      709.10     27.87 o
   8   2   4      906.98      938.55     33.44 o
   9   2   4      142.69      143.12     11.28 o
 -11   3   4       13.82       -6.31     16.87 o
 -10   3   4       11.10      -10.11     14.29 o
  -9   3   4       31.85       24.71      6.79 o
  -8   3   4       15.94       17.41      6.51 o
  -7   3   4     1053.28     1096.95     29.40 o
  -6   3   4        0.38       -1.02     10.23 o
  -5   3   4     2006.43     2033.11     32.27 o
  -4   3   4     3643.74     3770.15     40.40 o
  -3   3   4     1014.02     1049.79     20.82 o
  -2   3   4       36.78       64.06      5.06 o
  -1   3   4      203.97      180.07      9.91 o
   0   3   4     3690.41     3395.32     44.02 o
   1   3   4       15.67       63.72      5.51 o
   2   3   4      252.65      333.53     14.32 o
   3   3   4      531.61      542.72     18.41 o
   4   3   4     2948.44     3171.13     44.23 o
   5   3   4      247.04      268.99     17.04 o
   6   3   4      463.02      462.13     22.21 o
   7   3   4        2.67        9.23     13.75 o
   8   3   4      384.18      378.10     25.68 o
   9   3   4        0.64      -12.07     16.16 o
 -11   4   4       12.24        8.18      7.47 o
 -10   4   4       24.26       17.64     14.40 o
  -9   4   4       72.47       67.64      7.56 o
  -8   4   4     1365.76     1354.77     35.40 o
  -7   4   4      529.56      525.14     23.38 o
  -6   4   4       19.27       14.40      4.91 o
  -5   4   4      826.36      884.60     23.18 o
  -4   4   4     2407.67     2308.12     33.21 o
  -3   4   4      739.18      798.16     19.23 o
  -2   4   4      676.57      532.07     15.85 o
  -1   4   4    10999.57    10148.66     62.58 o
   0   4   4     5576.73     4747.62     54.93 o
   1   4   4    15317.71    14862.07     80.90 o
   2   4   4     1835.71     1733.78     30.37 o
   3   4   4       11.40       10.54     10.20 o
   4   4   4      593.61      586.24     21.96 o
   5   4   4        3.18        6.25     12.67 o
   6   4   4       56.26       39.12      6.59 o
   7   4   4       50.97       75.99      7.58 o
   8   4   4       99.42       66.96      8.86 o
 -11   5   4        8.44        3.21     15.79 o
 -10   5   4       23.41       35.48      6.99 o
  -9   5   4      101.44      104.42     10.26 o
  -8   5   4      362.29      376.74     22.02 o
  -7   5   4       78.72       80.56      8.01 o
  -6   5   4        0.98       -6.76     10.34 o
  -5   5   4      799.65      771.11     23.52 o
  -4   5   4     5975.16     5833.68     55.05 o
  -3   5   4     2329.91     2429.67     34.71 o
  -2   5   4      182.44      181.66     12.81 o
  -1   5   4     1082.71      908.63     22.24 o
   0   5   4     4726.39     3981.49    129.57 o
   1   5   4      797.05      775.35     21.08 o
   2   5   4      556.15      593.31     20.37 o
   3   5   4      310.95      325.83     17.70 o
   4   5   4      289.46      279.81     18.49 o
   5   5   4     2482.57     2248.57     45.54 o
   6   5   4      217.55      198.42     14.80 o
   7   5   4       69.02       68.29      8.24 o
   8   5   4      142.61      138.57     10.17 o
 -11   6   4       37.07       17.39     17.39 o
 -10   6   4      133.96      141.50     10.54 o
  -9   6   4      136.57      128.37     11.96 o
  -8   6   4      461.52      457.36     23.69 o
  -7   6   4       44.37       32.70      6.56 o
  -6   6   4      212.64      203.48     15.96 o
  -5   6   4       34.71       37.53      5.28 o
  -4   6   4       11.66       30.17      4.94 o
  -3   6   4      577.95      492.04     18.61 o
  -2   6   4     1353.07     1285.57     27.24 o
  -1   6   4        4.28       -1.45      9.15 o
   0   6   4     3128.73     2845.12     86.86 o
   1   6   4      345.85      287.51     17.04 o
   2   6   4       23.79       10.57     10.68 o
   3   6   4      422.24      390.83     20.94 o
   4   6   4      255.24      257.37     19.46 o
   5   6   4       82.10      162.01     13.18 o
   6   6   4      114.77       98.69      8.95 o
   7   6   4       96.36       94.91      9.54 o
 -11   7   4       46.64       44.57      9.01 o
 -10   7   4       34.66       53.60      8.32 o
  -9   7   4        9.05       17.21     16.16 o
  -8   7   4     1202.37     1211.09     36.90 o
  -7   7   4      317.41      299.98     20.65 o
  -6   7   4      481.74      504.31     21.79 o
  -5   7   4       68.65       49.60      6.51 o
  -4   7   4      437.23      427.19     19.12 o
  -3   7   4       44.70       34.69      5.17 o
  -2   7   4      590.91      495.79     19.37 o
  -1   7   4      907.25      774.15     24.37 o
   0   7   4     2182.07     2033.43     26.38 o
   1   7   4      201.77      198.08     12.98 o
   2   7   4        2.18       -3.30     11.45 o
   3   7   4        0.14       13.24     11.25 o
   4   7   4     1615.77     1391.95     37.61 o
   5   7   4       19.83       28.21      6.87 o
   6   7   4        7.75       -7.04     16.70 o
   7   7   4       14.46        2.24     17.16 o
 -10   8   4      285.55      297.14     22.21 o
  -9   8   4      370.47      420.82     26.67 o
  -8   8   4      159.35      177.01     11.33 o
  -7   8   4      876.88      850.74     29.83 o
  -6   8   4      484.39      505.31     23.46 o
  -5   8   4      155.59      157.29     12.24 o
  -4   8   4      222.73      208.14     14.94 o
  -3   8   4      578.02      519.63     22.38 o
  -2   8   4      615.68      514.40     21.45 o
  -1   8   4     1428.41     1346.50     32.07 o
   0   8   4     2873.78     2592.88     76.60 o
   1   8   4        6.87        6.93     12.22 o
   2   8   4       50.40       53.46      6.39 o
   3   8   4        0.73        3.27     13.66 o
   4   8   4      303.36      319.41     21.90 o
   5   8   4      119.60      114.11      9.15 o
   6   8   4        2.76      -17.36     17.36 o
 -10   9   4      101.21      109.45      9.89 o
  -9   9   4        3.38        3.98     16.70 o
  -8   9   4        8.50       16.39     15.79 o
  -7   9   4        2.54       12.41     12.58 o
  -6   9   4      384.81      337.62     20.51 o
  -5   9   4       75.98       51.08      7.64 o
  -4   9   4      820.39      791.08     27.47 o
  -3   9   4       73.71       88.20      8.04 o
  -2   9   4     1167.37     1089.82     30.82 o
  -1   9   4       45.35       49.23      6.65 o
   0   9   4      639.87      629.35     25.65 o
   1   9   4      192.60      190.90     15.60 o
   2   9   4       10.34        9.86     12.07 o
   3   9   4       29.34       50.03      7.19 o
   4   9   4      109.43      136.75     11.99 o
   5   9   4       75.14       75.62      9.15 o
  -9  10   4      165.40      167.92     12.44 o
  -8  10   4       41.40       39.91      7.67 o
  -7  10   4      233.68      207.37     17.39 o
  -6  10   4       31.64       25.23      6.53 o
  -5  10   4      116.76      121.64     10.54 o
  -4  10   4       46.63       36.59      6.90 o
  -3  10   4      303.63      287.68     20.94 o
  -2  10   4      264.90      252.06     19.54 o
  -1  10   4      879.98      856.34     30.23 o
   0  10   4      529.03      514.65     18.10 o
   1  10   4      377.02      397.90     22.98 o
   2  10   4      190.23      182.32     13.89 o
   3  10   4      207.35      233.91     18.12 o
   4  10   4       10.00        5.34     16.28 o
  -9  11   4       12.49       -1.11     15.25 o
  -8  11   4       15.13       -2.07     15.85 o
  -7  11   4        7.04        0.97     15.40 o
  -6  11   4        1.06       -4.52     13.47 o
  -5  11   4        4.14        9.74     12.41 o
  -4  11   4        7.58       12.81     13.95 o
  -3  11   4      111.23      121.90      9.69 o
  -2  11   4       14.62       15.82      6.42 o
  -1  11   4       53.86       54.97      6.99 o
   0  11   4      329.60      351.95     16.43 o
   1  11   4      301.80      347.68     23.10 o
   2  11   4      198.46      190.50     17.30 o
   3  11   4        4.39       -3.30     17.10 o
  -8  12   4       12.85       12.98      7.98 o
  -7  12   4        0.58        5.77      7.10 o
  -6  12   4       25.68       32.13      7.50 o
  -5  12   4       43.70       52.61      7.58 o
  -4  12   4      160.92      159.73     13.55 o
  -3  12   4        1.80        0.94     13.24 o
  -2  12   4       49.96       47.70      7.64 o
  -1  12   4       49.68       44.46      8.27 o
   0  12   4      283.53      381.87     17.34 o
   1  12   4      402.80      409.41     28.32 o
  -6  13   4       60.45       69.14      8.72 o
  -5  13   4       57.90       47.07      8.66 o
  -4  13   4        0.63        9.29     13.52 o
  -3  13   4        5.38       18.64     15.00 o
  -2  13   4       15.95       12.47     17.07 o
  -1  13   4        9.88      -15.96     15.96 o
   0  13   4       15.88        1.67     15.99 o
   1 -16   5       75.23      120.96     12.16 o
   2 -16   5      150.12      165.10     14.66 o
   3 -16   5        5.52       -4.26     15.28 o
   4 -16   5       12.82        8.58     15.62 o
   5 -16   5       49.26       44.71      8.41 o
  -1 -15   5       68.05       75.28      9.66 o
   0 -15   5       15.99       17.51      7.18 o
   1 -15   5      141.60      178.48     14.94 o
   2 -15   5      416.73      487.92     26.82 o
   3 -15   5       42.52        1.93     17.24 o
   4 -15   5       68.91       76.47      8.27 o
   5 -15   5       53.91       54.43      8.98 o
   6 -15   5      171.31      202.69     13.44 o
   7 -15   5       21.88       28.18      8.24 o
  -3 -14   5       50.34       47.67      9.23 o
  -2 -14   5      415.06      490.39     29.57 o
  -1 -14   5      229.98      283.39     21.70 o
   0 -14   5       34.08       46.88      6.18 o
   1 -14   5      148.41      150.50     13.95 o
   2 -14   5      639.01      700.21     29.46 o
   3 -14   5      278.65      254.36     19.26 o
   4 -14   5        8.64        9.29      6.70 o
   5 -14   5       28.65        8.32      7.13 o
   6 -14   5      167.98      188.20     13.24 o
   7 -14   5       57.39       58.09      9.35 o
   8 -14   5      128.64      128.20     10.06 o
  -4 -13   5       16.48       15.88     16.50 o
  -3 -13   5      188.04      216.24     18.86 o
  -2 -13   5      358.48      434.55     25.79 o
  -1 -13   5        1.40       15.71     13.18 o
   0 -13   5      481.05      556.32     26.45 o
   1 -13   5      124.83      128.68      9.26 o
   2 -13   5      499.70      491.16     24.86 o
   3 -13   5      261.48      252.06     18.86 o
   4 -13   5       80.28       69.00      7.39 o
   5 -13   5      127.22      119.05      8.49 o
   6 -13   5      220.79      229.70     17.30 o
   7 -13   5        1.91       -7.67     15.85 o
   8 -13   5        0.17       -1.02     14.89 o
   9 -13   5        0.53       -5.65     17.30 o
  -5 -12   5       59.16       48.95      8.72 o
  -4 -12   5      118.49      115.87      9.26 o
  -3 -12   5        6.89       -2.76     14.77 o
  -2 -12   5      108.03      112.55      9.97 o
  -1 -12   5       14.84       12.56     12.84 o
   0 -12   5       28.85       41.54     11.79 o
   1 -12   5       16.74       22.38      5.97 o
   2 -12   5      279.86      308.16     19.26 o
   3 -12   5       82.34       90.19      7.22 o
   4 -12   5      237.79      241.15     17.44 o
   5 -12   5      351.39      336.48     21.50 o
   6 -12   5      571.48      563.23     25.62 o
   7 -12   5        5.44       -0.91     13.83 o
   8 -12   5       29.90       27.19      7.47 o
   9 -12   5      162.65      182.97     14.83 o
  -6 -11   5       63.19       64.88      8.92 o
  -5 -11   5      279.25      268.53     19.94 o
  -4 -11   5      344.03      321.43     24.63 o
  -3 -11   5        1.27        9.80     13.69 o
  -2 -11   5       10.97        2.24      6.08 o
  -1 -11   5      343.53      337.36     19.00 o
   0 -11   5      101.74       98.01     11.06 o
   1 -11   5       95.92       93.86      6.70 o
   2 -11   5        2.95        3.83     10.48 o
   3 -11   5       52.89       48.41      6.08 o
   4 -11   5      185.54      186.47     14.06 o
   5 -11   5      154.10      147.89     11.36 o
   6 -11   5      471.76      498.83     23.78 o
   7 -11   5       86.99       86.64      7.47 o
   8 -11   5       46.25       60.11      7.58 o
   9 -11   5      360.23      339.84     25.37 o
  10 -11   5      443.08      437.76     28.55 o
  -7 -10   5        0.57        3.32     17.21 o
  -6 -10   5      226.69      263.48     19.77 o
  -5 -10   5        1.59      -12.58     14.89 o
  -4 -10   5     1134.56     1133.25     34.71 o
  -3 -10   5      613.62      609.96     25.88 o
  -2 -10   5      496.61      437.33     21.31 o
  -1 -10   5       29.38       36.76      5.60 o
   0 -10   5       51.80       50.66      4.19 o
   1 -10   5        1.61       -6.96     10.74 o
   2 -10   5      411.76      457.30     19.63 o
   3 -10   5        3.43       -1.79     10.88 o
   4 -10   5       25.41       24.06      5.45 o
   5 -10   5       71.95       74.97      7.58 o
   6 -10   5      365.69      332.11     21.33 o
   7 -10   5       37.53       43.78      6.36 o
   8 -10   5        4.76      -15.03     15.03 o
   9 -10   5      151.61      160.27     11.79 o
  10 -10   5      181.53      161.50     13.24 o
  -7  -9   5        4.73      -16.16     16.16 o
  -6  -9   5       71.28       86.56      9.72 o
  -5  -9   5      148.64      161.07     12.87 o
  -4  -9   5      244.81      237.20     18.38 o
  -3  -9   5        8.28        3.32     12.84 o
  -2  -9   5      492.94      445.91     19.46 o
  -1  -9   5       37.28       34.83      5.14 o
   0  -9   5      999.92      944.03     17.87 o
   1  -9   5       27.60       41.11      4.94 o
   2  -9   5     1207.56     1140.75     26.87 o
   3  -9   5      268.27      291.23     15.28 o
   4  -9   5      170.04      189.31     14.74 o
   5  -9   5        2.44        8.01     11.33 o
   6  -9   5     1570.33     1520.27     35.76 o
   7  -9   5      172.13      184.73     15.34 o
   8  -9   5      268.19      281.29     21.25 o
   9  -9   5      118.67      113.34     10.51 o
  10  -9   5      193.93      183.88     15.40 o
  -8  -8   5       63.95       69.94      8.86 o
  -7  -8   5        3.95        4.74     15.06 o
  -6  -8   5       62.81       78.66      7.90 o
  -5  -8   5       48.02       59.12      6.70 o
  -4  -8   5      205.20      201.01     14.35 o
  -3  -8   5      188.97      183.65     12.98 o
  -2  -8   5      415.10      345.91     17.36 o
  -1  -8   5      731.77      649.28     20.91 o
   0  -8   5     3599.04     3288.91     40.01 o
   1  -8   5      112.02      101.41      7.95 o
   2  -8   5     1793.07     1579.50     28.78 o
   3  -8   5      394.06      387.11     17.21 o
   4  -8   5     3508.91     3566.76     45.93 o
   5  -8   5       14.29       10.34     11.45 o
   6  -8   5      219.18      205.36     14.40 o
   7  -8   5      314.46      301.83     19.57 o
   8  -8   5      899.13      903.09     32.30 o
   9  -8   5      301.20      302.59     20.23 o
  10  -8   5       38.20       58.06      7.87 o
  -9  -7   5        2.14        5.62     14.54 o
  -8  -7   5       72.52       73.92      8.95 o
  -7  -7   5       32.50       40.74      7.30 o
  -6  -7   5      132.38      145.27     11.48 o
  -5  -7   5        1.50       -8.95     12.36 o
  -4  -7   5        2.10      -11.96     11.96 o
  -3  -7   5      185.42      200.84     14.46 o
  -2  -7   5     1886.85     1796.42     31.19 o
  -1  -7   5     2808.27     2479.01     34.94 o
   0  -7   5      624.25      488.51     11.84 o
   1  -7   5     1136.33     1158.36     23.83 o
   2  -7   5     1537.52     1446.95     25.79 o
   3  -7   5     2539.02     2693.89     36.59 o
   4  -7   5     1474.09     1568.85     29.57 o
   5  -7   5       84.73       86.70      6.79 o
   6  -7   5      240.22      221.26     16.85 o
   7  -7   5     1141.88     1011.92     30.59 o
   8  -7   5     1495.26     1484.36     38.07 o
   9  -7   5      128.57      143.54     11.82 o
  10  -7   5       19.06        8.18     16.28 o
  -9  -6   5        4.97      -15.82     15.82 o
  -8  -6   5      317.93      319.21     23.78 o
  -7  -6   5        9.45       -5.71     14.09 o
  -6  -6   5       28.51       32.90      5.94 o
  -5  -6   5       51.27       35.96      6.11 o
  -4  -6   5      485.85      417.22     18.83 o
  -3  -6   5      145.57      135.84     10.48 o
  -2  -6   5     1788.63     1669.78     28.61 o
  -1  -6   5      978.60      938.80     20.79 o
   0  -6   5     6211.89     5820.42     62.31 o
   1  -6   5     1085.88     1032.18     20.85 o
   2  -6   5     1630.53     1708.38     26.99 o
   3  -6   5     1116.19     1180.63     23.49 o
   4  -6   5      347.87      350.23     15.40 o
   5  -6   5     1876.65     1799.51     33.18 o
   6  -6   5      325.44      353.41     18.89 o
   7  -6   5      808.23      783.95     26.73 o
   8  -6   5      888.90      893.46     30.91 o
   9  -6   5      179.75      165.98     13.47 o
  10  -6   5        7.07       -0.99     15.71 o
  -9  -5   5       14.09       10.06     14.32 o
  -8  -5   5      231.14      220.92     17.61 o
  -7  -5   5      456.30      457.64     23.86 o
  -6  -5   5       29.02       41.93      5.97 o
  -5  -5   5      247.86      295.09     17.13 o
  -4  -5   5      860.50      846.96     23.07 o
  -3  -5   5      694.23      658.45     19.23 o
  -2  -5   5      257.79      234.22     12.13 o
  -1  -5   5       11.31        3.61      6.68 o
   0  -5   5     6549.35     5928.55     56.33 o
   1  -5   5      673.40      506.70     14.23 o
   2  -5   5     1129.68     1187.28     21.48 o
   3  -5   5       33.16       42.98      3.92 o
   4  -5   5     1899.05     2061.80     31.76 o
   5  -5   5     2134.25     2294.00     35.76 o
   6  -5   5       30.15       25.45      5.54 o
   7  -5   5        1.70        4.60      5.48 o
   8  -5   5      122.39      142.21     11.73 o
   9  -5   5       37.55       39.63      7.64 o
  10  -5   5      280.40      231.75     18.49 o
 -10  -4   5       74.49       70.42      9.12 o
  -9  -4   5       96.03       94.14      8.78 o
  -8  -4   5      625.36      619.16     27.41 o
  -7  -4   5      361.23      392.16     22.33 o
  -6  -4   5        0.70        6.48      5.62 o
  -5  -4   5      185.46      167.74     13.18 o
  -4  -4   5     3582.89     3480.28     42.10 o
  -3  -4   5     2739.28     2811.75     35.08 o
  -2  -4   5      873.48      813.02     18.01 o
  -1  -4   5        2.12       -2.02      6.16 o
   0  -4   5     2407.33     2135.07     18.04 o
   1  -4   5     1458.68     1412.52     21.39 o
   2  -4   5       20.10       28.58      3.10 o
   3  -4   5      283.63      299.33     12.56 o
   4  -4   5     1199.12     1367.16     25.40 o
   5  -4   5      190.36      187.03     13.18 o
   6  -4   5       60.97       49.29      5.60 o
   7  -4   5       79.37       68.89      6.51 o
   8  -4   5       70.83       70.79      6.73 o
   9  -4   5       17.38       17.73     14.46 o
  10  -4   5      361.57      378.27     25.06 o
 -10  -3   5        5.08       10.23      7.81 o
  -9  -3   5        1.21        1.85     14.60 o
  -8  -3   5      576.77      576.72     25.62 o
  -7  -3   5      508.75      541.02     23.32 o
  -6  -3   5      221.18      194.53     15.08 o
  -5  -3   5      266.88      208.96     14.94 o
  -4  -3   5     6066.75     6020.18     52.64 o
  -3  -3   5     5928.58     5833.20     47.61 o
  -2  -3   5      507.83      546.16     14.71 o
  -1  -3   5     2591.85     2462.42     26.90 o
   0  -3   5      639.93      659.04     10.11 o
   1  -3   5     7385.81     8067.74     47.04 o
   2  -3   5       10.08       24.00      3.01 o
   3  -3   5       18.49       34.60      3.41 o
   4  -3   5      826.97      872.41     21.02 o
   5  -3   5      367.43      365.80     16.59 o
   6  -3   5       95.23       87.44      6.25 o
   7  -3   5       84.78       92.01      6.39 o
   8  -3   5       36.37       40.99      6.62 o
   9  -3   5        8.69        9.01     14.71 o
  10  -3   5       23.76       16.19      8.04 o
 -10  -2   5        0.28        5.57      7.87 o
  -9  -2   5       13.88      -14.49     14.49 o
  -8  -2   5      304.28      299.75     20.14 o
  -7  -2   5      282.96      249.30     18.46 o
  -6  -2   5       66.38       70.62      5.77 o
  -5  -2   5      577.71      565.19     19.15 o
  -4  -2   5     3536.01     3406.23     38.72 o
  -3  -2   5     3709.47     3663.40     36.28 o
  -2  -2   5     2447.73     2622.19     28.41 o
  -1  -2   5     3118.03     3221.64     29.34 o
   0  -2   5      898.66      918.45     11.25 o
   1  -2   5     2922.54     3392.88     30.54 o
   2  -2   5      367.12      421.65     12.95 o
   3  -2   5       74.04       84.60      7.56 o
   4  -2   5     1179.91     1314.54     25.42 o
   5  -2   5     1014.59     1069.31     25.51 o
   6  -2   5       55.18       69.03      5.74 o
   7  -2   5      230.82      272.91     18.58 o
   8  -2   5       41.15       44.03      6.87 o
   9  -2   5      135.03      136.41      9.43 o
  10  -2   5        8.98       -6.36     16.45 o
 -11  -1   5      237.16      219.73     19.54 o
 -10  -1   5       17.82       10.82     18.15 o
  -9  -1   5      295.04      238.28     18.66 o
  -8  -1   5      166.62      160.76     12.22 o
  -7  -1   5      220.91      174.39     13.83 o
  -6  -1   5       25.04       17.02      5.31 o
  -5  -1   5      188.01      212.46     13.29 o
  -4  -1   5     1306.03     1193.05     22.98 o
  -3  -1   5     1395.23     1255.88     21.59 o
  -2  -1   5      211.34      211.09      9.97 o
  -1  -1   5       91.32      130.25      8.29 o
   0  -1   5     1463.83     1632.54     14.55 o
   1  -1   5     1913.10     2185.08     25.03 o
   2  -1   5      274.20      -22.02     22.02 o
   3  -1   5       59.08       76.98      6.25 o
   4  -1   5     1096.96     1125.27     24.80 o
   5  -1   5     1288.18     1282.30     27.73 o
   6  -1   5      481.30      449.26     21.02 o
   7  -1   5      218.71      212.80     16.25 o
   8  -1   5      339.69      373.30     23.58 o
   9  -1   5      917.10      797.02     33.21 o
  10  -1   5       24.48        7.64     18.18 o
 -11   0   5      268.56      290.98     23.21 o
 -10   0   5      443.95      456.16     26.67 o
  -9   0   5      171.69      157.55     12.19 o
  -8   0   5       13.75       17.50      6.56 o
  -7   0   5      443.01      391.31     19.94 o
  -6   0   5       45.74       48.35      5.51 o
  -5   0   5     1605.90     1579.78     29.06 o
  -4   0   5        3.77        7.90      7.50 o
  -3   0   5      348.04      286.20     11.76 o
  -2   0   5       85.92       88.03      7.30 o
  -1   0   5      485.04      529.85     13.21 o
   0   0   5     1889.08     1889.14     16.06 o
   1   0   5     1655.11     1743.07     23.27 o
   2   0   5        7.09        3.32      6.85 o
   3   0   5      212.50      230.07     12.19 o
   4   0   5     1321.14     1345.62     27.36 o
   5   0   5     1224.91     1269.95     28.92 o
   6   0   5       80.16      105.53      8.95 o
   7   0   5      168.77      207.86     15.94 o
   8   0   5      820.98      825.46     30.99 o
   9   0   5      639.04      600.90     29.83 o
  10   0   5       56.87       63.35      9.01 o
 -11   1   5       18.89       20.40     18.27 o
 -10   1   5       80.36       98.49      8.35 o
  -9   1   5      285.07      264.36     18.89 o
  -8   1   5       68.00       63.97      7.16 o
  -7   1   5     1003.39      957.81     28.83 o
  -6   1   5      238.59      214.59     14.83 o
  -5   1   5     2869.17     2759.96     37.47 o
  -4   1   5      212.57      223.34     12.41 o
  -3   1   5       12.54        1.99      6.93 o
  -2   1   5      694.07      865.14     17.53 o
  -1   1   5      124.39      148.23      8.66 o
   0   1   5     1990.57     1874.87     17.09 o
   1   1   5     1547.74     1555.61     23.44 o
   2   1   5      149.44      193.62     10.94 o
   3   1   5      116.63      113.09      8.69 o
   4   1   5      455.32      458.49     17.87 o
   5   1   5     1020.36     1071.01     27.87 o
   6   1   5       28.04       35.28      6.51 o
   7   1   5       11.52       16.31     13.52 o
   8   1   5      556.06      529.28     27.41 o
   9   1   5      522.95      514.40     29.09 o
 -11   2   5      109.36       91.13     10.17 o
 -10   2   5        2.73      -13.49     13.49 o
  -9   2   5      162.73      138.49     12.70 o
  -8   2   5      174.34      158.82     11.48 o
  -7   2   5      494.69      499.00     21.93 o
  -6   2   5      746.54      709.30     22.53 o
  -5   2   5     2042.94     1948.91     32.16 o
  -4   2   5       53.95       59.91      5.54 o
  -3   2   5     1593.06     1586.71     25.20 o
  -2   2   5      669.56      767.19     17.33 o
  -1   2   5      228.83      217.57     10.77 o
   0   2   5     1302.98     1283.83     30.03 o
   1   2   5     2858.20     2720.93     32.67 o
   2   2   5      607.66      641.69     18.66 o
   3   2   5      144.48      149.59     10.48 o
   4   2   5       99.52       96.44      7.95 o
   5   2   5      924.72      895.79     26.93 o
   6   2   5       76.17       88.83      8.75 o
   7   2   5       55.69       75.34      7.16 o
   8   2   5       78.28       93.83      8.49 o
   9   2   5      256.92      229.62     16.22 o
 -11   3   5        4.67       14.91     15.94 o
 -10   3   5        0.95      -10.31     14.54 o
  -9   3   5        3.34       12.39     13.32 o
  -8   3   5      605.36      542.07     24.03 o
  -7   3   5       35.15       45.22      6.19 o
  -6   3   5      898.21      867.24     24.46 o
  -5   3   5      419.62      357.45     16.90 o
  -4   3   5      627.08      689.13     20.03 o
  -3   3   5     1090.25     1021.50     21.70 o
  -2   3   5      991.40     1060.75     21.25 o
  -1   3   5     3405.92     3171.13     35.37 o
   0   3   5      184.73      187.87     17.97 o
   1   3   5     2354.22     2106.48     31.25 o
   2   3   5      441.45      424.18     16.85 o
   3   3   5      469.76      466.08     18.58 o
   4   3   5      111.99      104.25      9.60 o
   5   3   5      597.93      612.97     23.72 o
   6   3   5      392.51      352.14     20.85 o
   7   3   5      654.01      687.48     29.12 o
   8   3   5       21.25       17.07     14.74 o
 -11   4   5       12.64       -3.21     16.93 o
 -10   4   5       35.30       36.96      7.27 o
  -9   4   5       22.44       26.70      6.68 o
  -8   4   5        8.02       -0.74     13.27 o
  -7   4   5      993.00      967.15     29.03 o
  -6   4   5       75.82       79.68      5.71 o
  -5   4   5        1.75       -5.08     10.77 o
  -4   4   5     1896.26     1766.22     31.76 o
  -3   4   5     1772.95     1706.20     29.12 o
  -2   4   5     3070.88     3145.68     37.90 o
  -1   4   5     2800.05     2411.12     33.46 o
   0   4   5      326.12      310.42     13.68 o
   1   4   5     2581.19     2397.83     35.54 o
   2   4   5     1192.92     1196.09     26.70 o
   3   4   5      537.92      507.47     20.34 o
   4   4   5       12.00       -0.65     13.21 o
   5   4   5      318.82      312.48     21.13 o
   6   4   5      257.91      292.40     19.40 o
   7   4   5      354.22      381.34     24.54 o
   8   4   5      123.03      107.10      9.80 o
 -11   5   5       15.26       -6.53     15.77 o
 -10   5   5        1.23        0.00     14.20 o
  -9   5   5      160.57      173.51     12.81 o
  -8   5   5      227.88      203.68     16.85 o
  -7   5   5      584.84      601.61     23.35 o
  -6   5   5       83.54       68.35      5.91 o
  -5   5   5      241.66      299.81     16.42 o
  -4   5   5      656.51      553.29     19.94 o
  -3   5   5     3921.97     3916.16     45.74 o
  -2   5   5      922.97      927.07     23.32 o
  -1   5   5     2806.37     2572.56     37.16 o
   0   5   5      599.26      488.92     22.12 o
   1   5   5     1706.14     1589.73     31.90 o
   2   5   5      862.72      782.42     24.83 o
   3   5   5      857.64      805.17     26.45 o
   4   5   5      110.43       87.27      7.61 o
   5   5   5      238.94      196.24     16.53 o
   6   5   5      136.34      137.78     11.56 o
   7   5   5      258.78      280.86     19.94 o
 -11   6   5        4.83       10.00     15.51 o
 -10   6   5      122.66      136.21     11.19 o
  -9   6   5      319.59      335.06     22.98 o
  -8   6   5        0.43      -14.66     14.66 o
  -7   6   5       20.63       27.78      6.08 o
  -6   6   5       32.71       39.91      5.99 o
  -5   6   5      297.06      277.88     17.41 o
  -4   6   5       46.10       37.81      5.45 o
  -3   6   5      804.13      739.72     23.58 o
  -2   6   5      211.02      203.71     14.20 o
  -1   6   5     2683.40     2409.45     38.78 o
   0   6   5       54.52       46.49      3.98 o
   1   6   5      147.33      149.62     11.48 o
   2   6   5       71.90       72.13      6.22 o
   3   6   5      409.40      378.92     21.22 o
   4   6   5       91.80       79.23      8.01 o
   5   6   5      221.43      192.17     15.51 o
   6   6   5       38.90       42.18      7.44 o
   7   6   5      169.02      177.12     13.47 o
 -10   7   5      191.97      188.11     16.22 o
  -9   7   5     1076.04     1028.17     36.25 o
  -8   7   5       24.07       26.31      7.64 o
  -7   7   5       30.12       26.02      6.42 o
  -6   7   5      364.14      295.92     19.83 o
  -5   7   5      853.97      878.81     27.73 o
  -4   7   5      204.16      211.29     15.60 o
  -3   7   5       22.66       25.45      5.48 o
  -2   7   5        5.45       10.45     10.17 o
  -1   7   5     1404.30     1304.80     32.01 o
   0   7   5       10.30        9.66      5.67 o
   1   7   5       53.73       58.06      6.16 o
   2   7   5        4.70       10.65     11.99 o
   3   7   5      555.49      566.24     24.91 o
   4   7   5       21.26       28.21      7.07 o
   5   7   5        5.46        7.76      7.04 o
   6   7   5        4.39        1.05     15.85 o
 -10   8   5        0.70       -6.48     16.08 o
  -9   8   5      394.72      390.20     26.45 o
  -8   8   5      548.07      560.39     28.12 o
  -7   8   5       68.27       70.14      7.19 o
  -6   8   5      203.35      163.17     11.36 o
  -5   8   5     1470.24     1425.82     36.56 o
  -4   8   5     1637.50     1638.47     37.30 o
  -3   8   5       60.77       53.46      6.59 o
  -2   8   5       14.80       14.29      5.97 o
  -1   8   5       88.28       99.00      8.83 o
   0   8   5      739.28      697.45     36.43 o
   1   8   5        0.71        0.74     10.51 o
   2   8   5       10.24      -11.85     12.47 o
   3   8   5      160.82      180.05     14.83 o
   4   8   5       50.82       46.36      7.56 o
   5   8   5       28.33       26.84      7.87 o
 -10   9   5      106.15       89.06     10.06 o
  -9   9   5        7.87        4.12     15.54 o
  -8   9   5       17.07        2.84     15.48 o
  -7   9   5       20.32       -4.35     14.26 o
  -6   9   5       22.08        7.22     13.98 o
  -5   9   5     1909.76     1823.32     42.78 o
  -4   9   5      652.80      586.01     26.11 o
  -3   9   5      114.59      153.60     12.64 o
  -2   9   5       35.26        9.46     14.03 o
  -1   9   5       76.99       70.02      7.27 o
   0   9   5       35.78       41.00      4.82 o
   1   9   5       25.75       33.49      6.22 o
   2   9   5        0.56       -1.76     11.48 o
   3   9   5      124.85      126.24      9.66 o
   4   9   5       21.82       -2.05     15.85 o
  -9  10   5      161.52      146.52     12.04 o
  -8  10   5        4.32       -4.03     15.34 o
  -7  10   5       41.37       52.72      7.27 o
  -6  10   5        5.93       -9.57     14.00 o
  -5  10   5      641.11      647.49     28.44 o
  -4  10   5      342.62      341.85     21.31 o
  -3  10   5       18.76       -6.59     14.63 o
  -2  10   5      181.82      159.14     11.73 o
  -1  10   5      667.99      705.27     29.26 o
   0  10   5       99.21      103.69      5.84 o
   1  10   5       15.78       10.11     13.10 o
   2  10   5        0.35       -7.73     15.48 o
   3  10   5      324.43      356.20     25.59 o
  -8  11   5        0.82       -6.48     15.00 o
  -7  11   5        4.63       14.06     14.00 o
  -6  11   5       20.10       12.30     14.69 o
  -5  11   5        3.83      -11.19     15.31 o
  -4  11   5       61.05       57.89      7.33 o
  -3  11   5       88.03       99.60      8.07 o
  -2  11   5       63.95       73.40      7.58 o
  -1  11   5      122.43      140.59     11.36 o
   0  11   5      119.30      130.92     10.23 o
   1  11   5        3.46       -7.13     16.68 o
   2  11   5       86.01      111.58     10.00 o
  -7  12   5      103.48       83.23      9.46 o
  -6  12   5       38.29       20.28      8.38 o
  -5  12   5       23.50        3.04     13.66 o
  -4  12   5       19.17       25.74      7.27 o
  -3  12   5       33.90       40.34      7.70 o
  -2  12   5       94.85       98.06      8.72 o
  -1  12   5      186.05      217.54     16.25 o
   0  12   5       78.38       93.38      6.53 o
   1  12   5        0.26       -8.52      8.52 o
  -5  13   5        0.33       12.13     15.00 o
  -4  13   5        9.55       25.51      7.22 o
  -3  13   5        7.33       12.78      7.50 o
  -2  13   5        6.11        1.11     16.99 o
   1 -16   6       78.24      115.56      9.86 o
   2 -16   6       40.27        3.24     17.50 o
   3 -16   6      134.16      155.33     13.01 o
   4 -16   6       71.13       76.78      9.20 o
   5 -16   6       45.13       36.16      8.38 o
  -2 -15   6      315.90      363.44     28.83 o
  -1 -15   6      311.17      365.46     27.27 o
   0 -15   6      183.92      218.55     12.52 o
   1 -15   6      195.55      237.00     16.42 o
   2 -15   6        6.21        3.86     14.12 o
   3 -15   6       28.04       28.15      8.24 o
   4 -15   6      332.86      364.58     25.17 o
   5 -15   6      231.73      244.70     16.33 o
   6 -15   6       12.86       11.53     16.19 o
   7 -15   6       44.35       38.83      9.29 o
  -3 -14   6      133.63      156.21     13.55 o
  -2 -14   6        6.54       15.51      7.93 o
  -1 -14   6      250.65      287.34     22.92 o
   0 -14   6      405.83      409.60     17.99 o
   1 -14   6       71.67       88.77      8.86 o
   2 -14   6      518.77      463.83     25.65 o
   3 -14   6      707.23      745.83     31.56 o
   4 -14   6      621.91      676.01     29.34 o
   5 -14   6      957.89      949.06     35.05 o
   6 -14   6      149.52      165.98     12.73 o
   7 -14   6       11.19        5.68      7.93 o
   8 -14   6       57.23       48.60      8.78 o
  -4 -13   6       11.15       15.77     15.34 o
  -3 -13   6       79.66       87.84      9.12 o
  -2 -13   6        6.35       26.82      6.96 o
  -1 -13   6       19.81       16.50     13.98 o
   0 -13   6      249.50      241.86     15.65 o
   1 -13   6      680.86      642.43     27.61 o
   2 -13   6      148.31      133.71      9.86 o
   3 -13   6      336.35      374.35     22.16 o
   4 -13   6      206.49      223.79     16.82 o
   5 -13   6      176.28      176.55     13.64 o
   6 -13   6       17.30       18.69     15.96 o
   7 -13   6       21.31       17.41     14.03 o
   8 -13   6       25.66       21.59      8.07 o
  -5 -12   6       54.35       71.22      9.09 o
  -4 -12   6      140.90      180.39     13.89 o
  -3 -12   6      233.06      263.25     18.69 o
  -2 -12   6       28.71       33.66      6.76 o
  -1 -12   6        4.36       -0.17      6.22 o
   0 -12   6        1.92       -2.22      8.82 o
   1 -12   6       76.40       72.84      7.19 o
   2 -12   6       83.50       78.97      6.93 o
   3 -12   6       47.13       54.88      6.42 o
   4 -12   6      163.28      181.04     13.95 o
   5 -12   6       18.11        5.51     13.81 o
   6 -12   6      583.77      574.85     26.05 o
   7 -12   6      274.98      317.82     20.91 o
   8 -12   6      240.08      259.33     18.81 o
   9 -12   6      110.08      100.70     10.08 o
  -6 -11   6       36.70       38.15      8.58 o
  -5 -11   6        0.26       -4.89     14.40 o
  -4 -11   6      756.03      821.42     31.67 o
  -3 -11   6     1760.89     1849.40     43.12 o
  -2 -11   6      658.16      684.61     27.04 o
  -1 -11   6        0.47      -12.39     12.39 o
   0 -11   6        2.85       -7.40      8.40 o
   1 -11   6      251.85      199.22     15.25 o
   2 -11   6        0.95        5.17     12.07 o
   3 -11   6       29.51       11.93     12.78 o
   4 -11   6        2.67      -13.07     13.07 o
   5 -11   6      941.83      951.22     30.42 o
   6 -11   6       22.97       29.60      6.19 o
   7 -11   6      482.02      449.03     25.37 o
   8 -11   6      136.16      152.43     13.01 o
   9 -11   6      400.98      436.70     28.75 o
  -7 -10   6      318.55      305.01     23.61 o
  -6 -10   6        4.23        1.99     16.53 o
  -5 -10   6      283.69      281.60     21.67 o
  -4 -10   6      313.21      282.03     22.16 o
  -3 -10   6      232.14      239.79     16.87 o
  -2 -10   6      207.76      195.27     15.06 o
  -1 -10   6        4.59       10.68      5.34 o
   0 -10   6      218.09      207.24     10.64 o
   1 -10   6     1158.86     1080.81     28.58 o
   2 -10   6      193.55      161.07     12.87 o
   3 -10   6       37.70       45.14      5.99 o
   4 -10   6     1053.78     1042.03     29.15 o
   5 -10   6     1974.66     1992.80     40.68 o
   6 -10   6      365.68      352.16     21.16 o
   7 -10   6      253.59      271.29     20.03 o
   8 -10   6      590.84      627.63     28.72 o
   9 -10   6      146.59      146.61     12.47 o
  10 -10   6       11.48       21.13      8.15 o
  -7  -9   6      217.55      232.71     17.64 o
  -6  -9   6       10.58       15.40      6.93 o
  -5  -9   6      110.64      108.94      8.75 o
  -4  -9   6      394.66      374.89     21.39 o
  -3  -9   6     1117.27     1153.11     32.10 o
  -2  -9   6       42.43       34.40      5.77 o
  -1  -9   6        5.67       -2.27     10.68 o
   0  -9   6      218.07      234.41     10.89 o
   1  -9   6     3061.39     2948.53     42.61 o
   2  -9   6      316.81      273.85     15.68 o
   3  -9   6      302.96      309.75     16.59 o
   4  -9   6     1761.32     1802.35     35.62 o
   5  -9   6     3334.94     3420.09     50.37 o
   6  -9   6       72.74       91.02      6.85 o
   7  -9   6        7.06       12.27     11.68 o
   8  -9   6        4.42      -10.40     13.61 o
   9  -9   6      566.58      446.85     28.61 o
  10  -9   6        0.74       -1.08     13.52 o
  -8  -8   6       12.44        2.10     16.42 o
  -7  -8   6       56.86       62.21      8.32 o
  -6  -8   6      209.36      211.01     17.10 o
  -5  -8   6      225.29      237.54     18.52 o
  -4  -8   6        5.80       11.22     11.96 o
  -3  -8   6      122.99      168.63     12.47 o
  -2  -8   6       86.27       78.74      6.16 o
  -1  -8   6       32.02       41.73      4.74 o
   0  -8   6      125.24      110.53      6.56 o
   1  -8   6     1863.69     1726.65     30.62 o
   2  -8   6      739.80      715.55     20.74 o
   3  -8   6       74.31       68.18      5.34 o
   4  -8   6      306.95      343.64     17.36 o
   5  -8   6     1588.28     1690.00     35.48 o
   6  -8   6      618.57      632.06     24.60 o
   7  -8   6      156.41      181.98     14.83 o
   8  -8   6       64.48       53.35      7.47 o
   9  -8   6       87.92      106.02      9.18 o
  10  -8   6       80.58       64.71      9.26 o
  -9  -7   6        5.98       -1.14     17.19 o
  -8  -7   6       33.79       32.64      8.47 o
  -7  -7   6      175.57      163.77     13.18 o
  -6  -7   6       37.94       41.11      6.68 o
  -5  -7   6       36.22        9.01     11.90 o
  -4  -7   6      110.57      110.90      7.27 o
  -3  -7   6       70.10       72.30      5.71 o
  -2  -7   6      340.78      309.21     15.77 o
  -1  -7   6     3741.57     3572.01     41.99 o
   0  -7   6      730.97      801.55     14.39 o
   1  -7   6     2662.22     2512.39     34.63 o
   2  -7   6     1432.23     1402.61     26.96 o
   3  -7   6      625.49      676.52     20.48 o
   4  -7   6     3090.28     3282.85     43.26 o
   5  -7   6     2959.97     3076.13     45.17 o
   6  -7   6      859.37      887.53     27.33 o
   7  -7   6       66.34       66.36      7.07 o
   8  -7   6      249.80      242.17     17.64 o
   9  -7   6      456.73      401.88     25.51 o
  10  -7   6       60.61       60.00      9.23 o
  -9  -6   6       53.45       50.28      8.69 o
  -8  -6   6      155.02      147.09     13.47 o
  -7  -6   6      282.33      270.38     20.48 o
  -6  -6   6        2.80        7.24     12.22 o
  -5  -6   6       88.06       87.24      7.07 o
  -4  -6   6      147.25      128.74     10.45 o
  -3  -6   6     2713.40     2561.17     37.87 o
  -2  -6   6      855.50      886.11     21.85 o
  -1  -6   6      828.09      895.42     20.71 o
   0  -6   6      486.18      520.86     11.31 o
   1  -6   6     1058.05     1157.94     22.61 o
   2  -6   6       87.14      107.55      8.86 o
   3  -6   6     1010.61     1235.49     25.08 o
   4  -6   6     1203.17     1295.74     27.50 o
   5  -6   6     7513.51     8216.48     69.77 o
   6  -6   6     3847.35     3872.25     51.30 o
   7  -6   6      341.61      305.09     20.14 o
   8  -6   6      920.30      851.28     31.08 o
   9  -6   6      194.52      155.73     13.72 o
  10  -6   6      300.91      264.13     20.57 o
  -9  -5   6        1.56      -11.11     16.08 o
  -8  -5   6       37.54       35.74      7.56 o
  -7  -5   6      337.25      331.97     21.90 o
  -6  -5   6       79.48       82.61      6.93 o
  -5  -5   6       15.19       21.19      5.80 o
  -4  -5   6       97.62      106.02      8.10 o
  -3  -5   6     5196.93     4940.73     49.37 o
  -2  -5   6      513.94      416.88     15.14 o
  -1  -5   6      130.46      134.45      9.43 o
   0  -5   6      396.55      354.87      9.51 o
   1  -5   6     1162.47     1181.29     22.24 o
   2  -5   6      328.81      338.84     13.55 o
   3  -5   6     3619.17     4480.79     44.51 o
   4  -5   6      806.71      934.65     23.07 o
   5  -5   6     2498.45     2750.99     40.76 o
   6  -5   6       69.83       69.94      6.76 o
   7  -5   6       63.21       55.28      6.48 o
   8  -5   6      145.41      160.44     12.61 o
   9  -5   6      371.16      337.56     24.80 o
  10  -5   6       35.31       43.63      8.35 o
 -10  -4   6       89.52       93.49      9.83 o
  -9  -4   6      334.10      411.71     23.86 o
  -8  -4   6      281.82      257.11     17.67 o
  -7  -4   6      208.18      242.65     19.26 o
  -6  -4   6      109.66       83.26      6.90 o
  -5  -4   6      211.04      237.46     15.88 o
  -4  -4   6      396.88      423.07     18.15 o
  -3  -4   6     2115.60     2065.63     31.59 o
  -2  -4   6    12979.06    11881.30     67.41 o
  -1  -4   6     5026.81     4735.43     40.74 o
   0  -4   6       67.01       60.37      3.19 o
   1  -4   6     1907.02     1946.49     26.33 o
   2  -4   6      243.87      272.91     12.36 o
   3  -4   6      143.76      147.58     10.85 o
   4  -4   6     1141.14     1327.02     26.70 o
   5  -4   6       20.93        4.15     11.14 o
   6  -4   6      204.89      232.74     16.08 o
   7  -4   6      161.05      161.10     11.14 o
   8  -4   6       82.18       80.45      7.27 o
   9  -4   6      632.57      675.98     30.00 o
  10  -4   6       94.58       89.48      9.52 o
 -10  -3   6       22.97       23.75      7.95 o
  -9  -3   6       52.09       61.50      7.58 o
  -8  -3   6        4.82       16.25      6.45 o
  -7  -3   6     1168.86     1221.97     33.83 o
  -6  -3   6       96.32       88.29      6.70 o
  -5  -3   6      525.37      528.74     19.97 o
  -4  -3   6        2.65        8.38      9.86 o
  -3  -3   6     3193.26     3190.02     36.84 o
  -2  -3   6     3588.15     3349.61     35.05 o
  -1  -3   6     3682.04     3438.50     33.63 o
   0  -3   6     5951.93     5448.73     36.72 o
   1  -3   6     2090.49     2391.09     28.38 o
   2  -3   6     5188.53     6363.82     48.24 o
   3  -3   6     3584.35     4206.26     41.79 o
   4  -3   6     1411.05     1458.40     27.92 o
   5  -3   6       43.81       53.60      5.20 o
   6  -3   6       16.28       13.04      5.28 o
   7  -3   6       34.81       33.95      6.31 o
   8  -3   6        0.89        9.83     12.84 o
   9  -3   6        4.77       -8.47     13.52 o
  10  -3   6      151.15      168.45     13.44 o
 -10  -2   6      618.43      603.99     30.62 o
  -9  -2   6        1.51       -5.37     13.86 o
  -8  -2   6      285.03      295.21     20.48 o
  -7  -2   6      648.36      660.70     24.97 o
  -6  -2   6     1611.72     1734.18     34.54 o
  -5  -2   6      531.88      541.92     19.66 o
  -4  -2   6      830.61      770.12     20.88 o
  -3  -2   6      372.40      453.44     15.17 o
  -2  -2   6     1016.98     1029.71     20.14 o
  -1  -2   6     1026.91      995.76     18.49 o
   0  -2   6      503.93      493.12      9.67 o
   1  -2   6     2382.08     2902.96     30.88 o
   2  -2   6     4290.75     4518.80     40.93 o
   3  -2   6     3213.54     3470.54     39.00 o
   4  -2   6     5108.31     5620.49     53.35 o
   5  -2   6       81.50       68.32      5.97 o
   6  -2   6      579.21      621.81     23.15 o
   7  -2   6      696.69      643.96     26.28 o
   8  -2   6      339.25      333.84     22.44 o
   9  -2   6      442.54      461.08     26.87 o
  10  -2   6       52.26       46.67      9.26 o
 -11  -1   6       19.41       16.85     20.31 o
 -10  -1   6      129.17      144.25     10.54 o
  -9  -1   6      194.77      200.73     14.71 o
  -8  -1   6      279.60      325.83     20.91 o
  -7  -1   6      504.46      530.16     21.82 o
  -6  -1   6      355.04      389.15     18.69 o
  -5  -1   6     1981.19     2139.75     34.63 o
  -4  -1   6     1460.04     1360.17     26.19 o
  -3  -1   6     2084.46     2454.87     31.42 o
  -2  -1   6      736.02      762.99     16.96 o
  -1  -1   6      177.05      295.86     10.97 o
   0  -1   6      102.42       75.88      4.08 o
   1  -1   6        1.78        6.31      6.48 o
   2  -1   6     2326.47     2547.36     31.62 o
   3  -1   6     2020.79     2241.56     32.04 o
   4  -1   6       39.40       49.77      5.43 o
   5  -1   6     1059.30     1026.30     27.24 o
   6  -1   6     2392.85     2611.62     44.80 o
   7  -1   6      471.55      472.41     23.86 o
   8  -1   6      271.72      285.92     20.88 o
   9  -1   6       44.68       42.98      8.66 o
 -11   0   6      152.19      157.21     13.69 o
 -10   0   6        3.00       -3.92     15.23 o
  -9   0   6      538.60      543.46     25.96 o
  -8   0   6      664.64      703.08     27.30 o
  -7   0   6       13.13       22.70      6.08 o
  -6   0   6       25.01       10.85     11.53 o
  -5   0   6      705.54      816.42     22.56 o
  -4   0   6     5999.96     6318.93     53.43 o
  -3   0   6      665.61      819.58     19.00 o
  -2   0   6     1037.19     1211.43     21.31 o
  -1   0   6      122.51      129.96      8.86 o
   0   0   6     4118.62     4259.25    107.25 o
   1   0   6     1266.02     1523.62     24.00 o
   2   0   6        9.60        6.53      7.41 o
   3   0   6       46.38       53.32      4.46 o
   4   0   6        5.03        0.00     10.40 o
   5   0   6      266.10      288.53     18.21 o
   6   0   6       21.87       -2.70     13.32 o
   7   0   6     1436.16     1444.91     37.98 o
   8   0   6      336.30      382.30     23.86 o
   9   0   6       39.47       41.28      8.83 o
 -11   1   6        4.54       10.37      8.49 o
 -10   1   6      103.66      101.87      9.20 o
  -9   1   6       90.05      104.31      7.87 o
  -8   1   6      133.50      171.38     15.43 o
  -7   1   6     1097.07     1123.11     30.28 o
  -6   1   6       43.72       40.05      5.48 o
  -5   1   6     2000.38     2072.73     34.46 o
  -4   1   6      241.25      218.79     12.39 o
  -3   1   6      945.70     1135.21     22.33 o
  -2   1   6      230.62      279.53     11.96 o
  -1   1   6      163.62      258.59     11.48 o
   0   1   6       22.11       22.78      2.30 o
   1   1   6      323.56      415.77     14.23 o
   2   1   6       27.92       19.35      4.03 o
   3   1   6       52.27       51.36      4.63 o
   4   1   6       21.08       -5.48     10.68 o
   5   1   6     2041.43     2178.64     39.86 o
   6   1   6     2042.17     2010.75     41.36 o
   7   1   6      355.76      317.02     21.93 o
   8   1   6      148.98      150.22     10.71 o
   9   1   6       45.52       36.39      8.72 o
 -11   2   6        8.35       -5.43     16.19 o
 -10   2   6       17.84       17.16      7.30 o
  -9   2   6      136.89      116.92      9.15 o
  -8   2   6      791.95      782.99     28.80 o
  -7   2   6      251.32      218.88     17.10 o
  -6   2   6      111.17      126.41     10.03 o
  -5   2   6       63.46       70.88      5.65 o
  -4   2   6     1842.36     2034.70     32.01 o
  -3   2   6     1043.56     1282.25     24.71 o
  -2   2   6     1271.27     1383.01     24.43 o
  -1   2   6     3771.17     4063.51     40.28 o
   0   2   6     3544.46     3509.64     62.10 o
   1   2   6       87.31       89.80      7.50 o
   2   2   6        0.93        6.93      7.81 o
   3   2   6      108.39      139.31     10.71 o
   4   2   6      151.60      137.80      9.54 o
   5   2   6        0.12       -3.38     13.18 o
   6   2   6      244.01      254.59     18.66 o
   7   2   6      689.96      693.05     28.15 o
   8   2   6      400.05      415.37     25.31 o
 -11   3   6       54.55       53.52      8.64 o
 -10   3   6        0.60        9.60     13.47 o
  -9   3   6      214.99      235.78     15.57 o
  -8   3   6     1286.76     1259.24     34.43 o
  -7   3   6       13.74       12.04      6.36 o
  -6   3   6       17.70        4.57     11.76 o
  -5   3   6        5.81        2.59     10.20 o
  -4   3   6      321.70      368.56     16.31 o
  -3   3   6     3576.27     4016.47     43.95 o
  -2   3   6     1330.45     1441.84     26.99 o
  -1   3   6      910.42      885.99     20.77 o
   0   3   6     4771.46     4404.13     32.06 o
   1   3   6      220.97      230.78     14.15 o
   2   3   6      469.36      498.38     18.75 o
   3   3   6      194.51      169.53     13.10 o
   4   3   6     1402.78     1391.41     33.46 o
   5   3   6        8.86       14.15      5.99 o
   6   3   6      128.62      126.24      9.63 o
   7   3   6       38.67       45.39      7.61 o
   8   3   6      184.53      167.01     12.27 o
 -11   4   6       17.07       14.26      8.27 o
 -10   4   6       45.40       54.77      8.24 o
  -9   4   6        8.03       11.11      6.85 o
  -8   4   6       90.89       86.36      7.56 o
  -7   4   6        0.49        5.68      5.88 o
  -6   4   6       12.80        9.12      5.37 o
  -5   4   6      568.46      542.52     20.37 o
  -4   4   6     1921.52     2092.62     35.45 o
  -3   4   6       34.76       41.99      4.91 o
  -2   4   6        3.25       -3.69      8.55 o
  -1   4   6     2275.44     2185.17     34.09 o
   0   4   6     2876.73     2713.59     27.20 o
   1   4   6       48.45       56.45      5.23 o
   2   4   6        1.22        9.54     10.26 o
   3   4   6     2437.08     2485.43     42.89 o
   4   4   6     2944.12     3000.49     50.39 o
   5   4   6      510.28      494.80     24.86 o
   6   4   6       47.96       53.86      7.22 o
   7   4   6        7.09       12.02     15.11 o
 -11   5   6        0.40        4.46     15.11 o
 -10   5   6        2.09       16.90     14.57 o
  -9   5   6       14.80        1.79     15.62 o
  -8   5   6        2.90       13.52     14.18 o
  -7   5   6       47.54       39.12      6.16 o
  -6   5   6      147.44      145.36     11.11 o
  -5   5   6       23.90       14.71     12.41 o
  -4   5   6       34.97       30.79      5.43 o
  -3   5   6        5.78        1.05     10.51 o
  -2   5   6     1084.12      999.93     25.82 o
  -1   5   6      419.95      428.75     17.87 o
   0   5   6      222.90      198.87     10.28 o
   1   5   6       11.16       18.64      5.20 o
   2   5   6       18.21       -0.62     12.19 o
   3   5   6     1194.97     1130.61     31.76 o
   4   5   6     2394.39     2467.82     47.67 o
   5   5   6       89.95      119.40     10.28 o
   6   5   6       63.39       57.35      7.84 o
   7   5   6        6.00        6.42     15.54 o
 -10   6   6      119.00      116.58      9.94 o
  -9   6   6      344.09      311.00     22.13 o
  -8   6   6     1023.23     1144.22     34.57 o
  -7   6   6       28.70       39.86      6.33 o
  -6   6   6       89.34       93.55      6.96 o
  -5   6   6      482.18      498.18     21.76 o
  -4   6   6     2463.79     2489.50     41.93 o
  -3   6   6      711.05      638.23     22.50 o
  -2   6   6       42.71       31.99      5.65 o
  -1   6   6       95.40       85.51      6.19 o
   0   6   6     1414.38     1331.93     22.38 o
   1   6   6      193.04      188.40     14.40 o
   2   6   6      133.98      138.88     12.67 o
   3   6   6       28.33       33.41      6.82 o
   4   6   6     1024.22     1073.99     34.32 o
   5   6   6      406.11      435.74     24.23 o
   6   6   6        9.96        8.32     16.36 o
 -10   7   6       79.50       80.45      9.32 o
  -9   7   6      587.30      549.88     30.31 o
  -8   7   6       80.72       93.43      8.49 o
  -7   7   6       28.15       38.80      6.68 o
  -6   7   6        6.30        9.37      6.02 o
  -5   7   6        0.72       10.45     13.29 o
  -4   7   6     2084.08     2068.05     41.25 o
  -3   7   6     1172.69     1120.72     30.85 o
  -2   7   6      708.21      626.12     23.55 o
  -1   7   6      498.28      490.76     22.33 o
   0   7   6       29.32       33.10      4.43 o
   1   7   6       36.01       49.43      6.22 o
   2   7   6       17.30       16.08     12.93 o
   3   7   6       37.85       33.72      7.10 o
   4   7   6      165.08      147.41     13.69 o
   5   7   6       17.92       16.31     15.11 o
   6   7   6        2.74        0.00     16.02 o
 -10   8   6      101.55       99.51      9.69 o
  -9   8   6      792.15      764.07     34.12 o
  -8   8   6      350.37      360.94     24.77 o
  -7   8   6      226.82      281.46     20.94 o
  -6   8   6       91.60       96.27      7.47 o
  -5   8   6        6.84       -2.27     14.69 o
  -4   8   6      316.03      310.72     21.08 o
  -3   8   6     1235.25     1211.65     33.49 o
  -2   8   6      663.08      628.94     25.45 o
  -1   8   6      541.34      522.27     24.77 o
   0   8   6     1182.58     1062.88     23.00 o
   1   8   6      118.68      111.33      8.95 o
   2   8   6      204.61      196.89     15.91 o
   3   8   6      142.96      143.34     10.43 o
   4   8   6       12.83        0.99     15.68 o
   5   8   6        2.61       10.03     15.08 o
  -9   9   6       29.27       33.26      9.09 o
  -8   9   6      623.04      627.17     31.13 o
  -7   9   6       48.13       63.06      7.76 o
  -6   9   6      161.15      158.57     12.81 o
  -5   9   6       61.80       62.61      7.90 o
  -4   9   6      467.70      431.90     23.95 o
  -3   9   6      107.32       90.82      8.35 o
  -2   9   6      885.49      803.30     30.40 o
  -1   9   6      823.24      821.11     30.48 o
   0   9   6      465.99      437.29     17.71 o
   1   9   6      316.34      308.87     22.38 o
   2   9   6      148.65      135.62      9.94 o
   3   9   6       59.44       86.90      8.75 o
   4   9   6        1.37       16.33     14.74 o
  -9  10   6       19.57       -1.14     17.13 o
  -8  10   6       50.29       61.53      8.47 o
  -7  10   6      158.98      178.17     14.18 o
  -6  10   6        8.46        2.76      6.96 o
  -5  10   6        7.48       18.75      7.04 o
  -4  10   6       26.56       18.29      6.93 o
  -3  10   6        3.96        4.37     11.33 o
  -2  10   6        6.77        5.17     13.55 o
  -1  10   6       29.60       15.37     15.65 o
   0  10   6      156.18      170.81      9.66 o
   1  10   6      281.37      292.57     21.42 o
   2  10   6       58.52       42.64      8.89 o
   3  10   6        2.33      -17.75     17.75 o
  -8  11   6       10.63       13.55     16.82 o
  -7  11   6      151.88      139.37     10.11 o
  -6  11   6      567.36      516.67     27.75 o
  -5  11   6       51.79       53.18      7.78 o
  -4  11   6        8.44       10.51     13.83 o
  -3  11   6       14.26       -8.69     14.29 o
  -2  11   6       18.66       -5.74     14.63 o
  -1  11   6      171.32      159.31     13.66 o
   0  11   6      110.96      108.40     16.70 o
   1  11   6      106.20      105.08      9.89 o
  -6  12   6        7.82        8.64     18.01 o
  -5  12   6      142.19      143.63     11.45 o
  -4  12   6       10.02       21.45      6.96 o
  -3  12   6       14.82       -2.10     14.89 o
  -2  12   6       83.87       92.58      9.01 o
  -1  12   6       69.68       78.12      9.26 o
   0 -16   7       29.26       31.52     12.51 o
   1 -16   7      100.36      112.01     10.60 o
   2 -16   7       34.23       42.50      8.35 o
   3 -16   7       12.22        5.60      7.81 o
   4 -16   7       42.69       49.09      8.41 o
   5 -16   7      197.10      247.63     20.31 o
  -2 -15   7       73.14      108.00     10.45 o
  -1 -15   7       41.59       14.80     17.98 o
   0 -15   7       38.00       48.62      5.60 o
   1 -15   7      655.22      659.22     31.56 o
   2 -15   7      390.60      418.47     25.62 o
   3 -15   7        0.76        5.85     14.71 o
   4 -15   7        1.33       -4.91     15.28 o
   5 -15   7      285.55      286.52     22.67 o
   6 -15   7      166.39      199.76     15.85 o
   7 -15   7       71.12       85.96      9.09 o
  -3 -14   7      133.85      177.46     12.02 o
  -2 -14   7      145.12      179.42     16.42 o
  -1 -14   7        6.44      -13.44     14.26 o
   0 -14   7      192.87      214.11     11.70 o
   1 -14   7      135.66      193.62     15.06 o
   2 -14   7      675.89      658.11     28.98 o
   3 -14   7      116.60      118.09      8.58 o
   4 -14   7        3.07       11.76     13.69 o
   5 -14   7      330.54      396.88     24.06 o
   6 -14   7      451.88      460.37     26.39 o
   7 -14   7       70.85       70.51      8.83 o
   8 -14   7        0.21       28.52      7.98 o
  -4 -13   7        0.02        7.33     15.23 o
  -3 -13   7      160.49      189.33     12.87 o
  -2 -13   7      136.88      159.79     15.43 o
  -1 -13   7        6.18        5.43      6.65 o
   0 -13   7      172.42      185.85     11.05 o
   1 -13   7      568.53      565.42     27.10 o
   2 -13   7      441.08      484.63     24.23 o
   3 -13   7      290.49      259.98     20.71 o
   4 -13   7        2.90        1.65     12.27 o
   5 -13   7      310.56      320.06     22.84 o
   6 -13   7      145.82      141.72     10.54 o
   7 -13   7       29.56       34.69      7.36 o
   8 -13   7       12.15       14.29      8.10 o
  -5 -12   7       20.38       11.70     16.87 o
  -4 -12   7      249.88      235.44     17.10 o
  -3 -12   7      116.69      125.50      8.86 o
  -2 -12   7      602.57      652.77     27.64 o
  -1 -12   7        2.09       -6.31     12.16 o
   0 -12   7      391.02      379.90     15.36 o
   1 -12   7      111.86      107.41      9.40 o
   2 -12   7     1048.31     1023.83     30.71 o
   3 -12   7        9.65        8.89     11.48 o
   4 -12   7      129.73      130.50     12.10 o
   5 -12   7      118.54      109.96      9.94 o
   6 -12   7      539.04      517.07     25.08 o
   7 -12   7       78.69       93.66      8.18 o
   8 -12   7        6.76        9.12     15.40 o
   9 -12   7       49.75       47.47      9.23 o
  -6 -11   7      256.55      268.93     22.02 o
  -5 -11   7      140.47      149.14      9.40 o
  -4 -11   7       65.46       66.81      8.15 o
  -3 -11   7        2.34       13.10     13.41 o
  -2 -11   7       79.13       71.53      7.13 o
  -1 -11   7      537.62      492.21     23.35 o
   0 -11   7      854.23      781.87     52.50 o
   1 -11   7       19.14       30.34      6.39 o
   2 -11   7       90.32       94.06      7.07 o
   3 -11   7       52.55       65.02      6.48 o
   4 -11   7      132.80      132.41     11.96 o
   5 -11   7      144.27      162.01     12.24 o
   6 -11   7        6.02       15.06     12.75 o
   7 -11   7        1.28        6.48      6.36 o
   8 -11   7       33.60       40.40      7.27 o
   9 -11   7        7.40       13.61      7.67 o
  -7 -10   7       39.97       57.16      9.97 o
  -6 -10   7      386.68      462.61     27.81 o
  -5 -10   7      535.70      613.09     28.46 o
  -4 -10   7      175.32      212.88     17.30 o
  -3 -10   7       22.32       11.90     12.30 o
  -2 -10   7      485.67      450.37     22.53 o
  -1 -10   7      651.46      619.36     23.81 o
   0 -10   7      717.87      679.91     17.11 o
   1 -10   7       22.48       21.05      5.80 o
   2 -10   7        3.93      -10.14     11.62 o
   3 -10   7      281.68      300.72     19.52 o
   4 -10   7     1325.86     1297.93     33.01 o
   5 -10   7      707.06      697.62     27.16 o
   6 -10   7      121.06      125.82     10.62 o
   7 -10   7        9.67       12.44     13.69 o
   8 -10   7        0.97        9.26     14.12 o
   9 -10   7       74.73      109.40      8.83 o
  -7  -9   7        4.42       18.41     17.19 o
  -6  -9   7       85.04      104.54      8.75 o
  -5  -9   7        8.43        4.97     12.67 o
  -4  -9   7      334.59      359.21     20.91 o
  -3  -9   7        1.79      -12.16     13.15 o
  -2  -9   7     1366.40     1250.12     31.02 o
  -1  -9   7      367.32      342.28     17.56 o
   0  -9   7      112.57      125.77      6.37 o
   1  -9   7      471.29      452.36     19.74 o
   2  -9   7      498.94      512.92     20.14 o
   3  -9   7      151.09      121.38     10.40 o
   4  -9   7       24.52       21.45      5.94 o
   5  -9   7      196.49      249.67     18.10 o
   6  -9   7     1616.22     1572.57     37.75 o
   7  -9   7      456.82      487.72     25.25 o
   8  -9   7       31.02       26.25      7.04 o
   9  -9   7        3.17       -5.99     14.52 o
  10  -9   7       15.02       21.22     18.18 o
  -8  -8   7      143.99      170.10     13.04 o
  -7  -8   7       24.95       25.54      7.58 o
  -6  -8   7       39.68       57.41      7.41 o
  -5  -8   7        7.18       -0.77     12.10 o
  -4  -8   7      293.39      297.25     19.00 o
  -3  -8   7      139.44      136.18      9.20 o
  -2  -8   7      886.94      816.88     24.15 o
  -1  -8   7      382.98      375.77     17.39 o
   0  -8   7      511.02      488.45     13.39 o
   1  -8   7      734.88      744.27     22.04 o
   2  -8   7     1146.85     1094.08     25.77 o
   3  -8   7        4.78      -10.11     10.82 o
   4  -8   7      243.48      281.77     16.31 o
   5  -8   7       10.26       13.75     12.41 o
   6  -8   7     2475.74     2490.77     44.77 o
   7  -8   7      596.07      580.79     25.57 o
   8  -8   7      615.93      540.56     27.21 o
   9  -8   7        8.69       11.31      6.70 o
  10  -8   7      144.74      135.79     11.42 o
  -9  -7   7       67.79       67.21      9.20 o
  -8  -7   7      233.41      255.35     19.26 o
  -7  -7   7      110.58      124.08      9.94 o
  -6  -7   7        7.55      -12.24     12.24 o
  -5  -7   7       46.23       61.84      6.42 o
  -4  -7   7       17.08       11.28      5.54 o
  -3  -7   7        0.30        4.66      4.91 o
  -2  -7   7       93.30      100.02      6.79 o
  -1  -7   7      235.70      201.09     13.24 o
   0  -7   7      386.87      378.61     11.27 o
   1  -7   7     2156.15     2161.82     33.21 o
   2  -7   7     1654.25     1567.20     29.20 o
   3  -7   7     1128.81     1164.44     26.59 o
   4  -7   7      998.31     1128.53     27.53 o
   5  -7   7       68.27       80.73      6.68 o
   6  -7   7      658.74      582.80     23.49 o
   7  -7   7       57.08       75.76      7.10 o
   8  -7   7      720.47      703.45     29.80 o
   9  -7   7        2.86      -16.36     16.36 o
  10  -7   7      512.96      509.85     28.98 o
  -9  -6   7        2.99       12.87     15.08 o
  -8  -6   7      357.95      366.51     25.62 o
  -7  -6   7       48.95       62.07      7.41 o
  -6  -6   7       28.91       36.67      5.99 o
  -5  -6   7        4.22        3.24     11.68 o
  -4  -6   7      260.50      255.64     16.39 o
  -3  -6   7        6.87        3.55     11.02 o
  -2  -6   7      310.60      306.71     15.14 o
  -1  -6   7        6.36       12.95      3.78 o
   0  -6   7      172.32      144.57      7.59 o
   1  -6   7      186.24      322.62     14.63 o
   2  -6   7     2404.29     2399.67     34.15 o
   3  -6   7     2165.00     2218.83     33.75 o
   4  -6   7      661.38      726.20     22.07 o
   5  -6   7       13.15       20.23      5.54 o
   6  -6   7      121.21      116.90      9.66 o
   7  -6   7      928.54      938.80     29.83 o
   8  -6   7      168.06      178.85     14.91 o
   9  -6   7       13.24        6.73     16.02 o
  10  -6   7      223.54      189.68     15.88 o
  -9  -5   7        5.07       -4.09     15.06 o
  -8  -5   7      160.76      174.90     15.08 o
  -7  -5   7       12.38       25.31      6.33 o
  -6  -5   7      217.72      186.64     12.10 o
  -5  -5   7      210.83      197.54     14.03 o
  -4  -5   7      785.44      777.56     23.55 o
  -3  -5   7      314.33      306.09     15.31 o
  -2  -5   7      148.41      157.92     11.45 o
  -1  -5   7       28.67       26.93      3.69 o
   0  -5   7     1832.60     1651.69     18.92 o
   1  -5   7      808.98      848.84     19.80 o
   2  -5   7     5737.95     6420.60     53.24 o
   3  -5   7      842.15      863.75     22.21 o
   4  -5   7     1251.26     1245.86     27.19 o
   5  -5   7      470.63      490.71     20.37 o
   6  -5   7       34.00        6.96     13.29 o
   7  -5   7       93.60       87.41      6.82 o
   8  -5   7      183.32      178.17     15.88 o
   9  -5   7      101.78      102.27      9.66 o
  10  -5   7      112.50      105.59      9.60 o
 -10  -4   7       17.97      -18.61     18.61 o
  -9  -4   7        1.92       12.70     13.98 o
  -8  -4   7      118.47      115.56     10.88 o
  -7  -4   7        7.21        4.46     12.64 o
  -6  -4   7      538.83      512.95     22.70 o
  -5  -4   7     1137.83     1131.18     29.32 o
  -4  -4   7     2805.26     2729.71     39.94 o
  -3  -4   7      448.56      408.47     16.70 o
  -2  -4   7        1.51       -4.66      8.61 o
  -1  -4   7      799.89      806.31     18.81 o
   0  -4   7     2966.73     2712.28     22.98 o
   1  -4   7     1492.74     1506.95     25.59 o
   2  -4   7       78.29       87.52      7.73 o
   3  -4   7     1239.05     1391.22     26.96 o
   4  -4   7     3359.88     3646.27     44.60 o
   5  -4   7     1013.31     1004.91     26.16 o
   6  -4   7        3.40       -9.52     11.99 o
   7  -4   7      231.70      257.40     18.61 o
   8  -4   7      244.24      245.86     17.44 o
   9  -4   7       24.58       32.78      7.81 o
  10  -4   7        6.08       19.15      7.98 o
 -10  -3   7        0.95        3.21     15.14 o
  -9  -3   7        2.08        9.40     12.56 o
  -8  -3   7       93.83       78.26      7.53 o
  -7  -3   7        1.13       12.87     12.24 o
  -6  -3   7      928.50      853.13     26.93 o
  -5  -3   7      547.35      548.80     20.37 o
  -4  -3   7     3598.82     3619.48     43.78 o
  -3  -3   7     1272.83     1321.31     26.08 o
  -2  -3   7      532.47      507.07     16.11 o
  -1  -3   7      619.64      607.52     16.48 o
   0  -3   7     5368.26     5045.42     63.18 o
   1  -3   7     3650.20     4024.40     39.32 o
   2  -3   7      917.63     1003.68     21.79 o
   3  -3   7       21.03       20.91      4.12 o
   4  -3   7     1318.71     1326.93     27.90 o
   5  -3   7      931.26      924.29     25.88 o
   6  -3   7      184.47      173.80     13.89 o
   7  -3   7       18.64       15.08     13.49 o
   8  -3   7      368.79      332.05     23.27 o
   9  -3   7       85.98       83.94      8.81 o
  10  -3   7        1.05       -7.81     16.79 o
 -10  -2   7        3.84       -8.29     14.74 o
  -9  -2   7        0.21        4.57     14.63 o
  -8  -2   7      212.66      164.53     13.12 o
  -7  -2   7      111.14      121.36      9.54 o
  -6  -2   7       15.47       37.78      5.60 o
  -5  -2   7      244.04      206.21     14.46 o
  -4  -2   7     2672.58     2662.04     37.36 o
  -3  -2   7      735.27      704.02     19.15 o
  -2  -2   7     1701.47     1706.39     27.10 o
  -1  -2   7      868.45      852.47     18.92 o
   0  -2   7     5629.35     5745.38     55.20 o
   1  -2   7     3919.25     4527.35     41.84 o
   2  -2   7      410.37      421.96     15.60 o
   3  -2   7      160.41      163.17     11.87 o
   4  -2   7      510.62      556.78     19.54 o
   5  -2   7     1236.61     1232.62     30.03 o
   6  -2   7       18.69       17.87      6.56 o
   7  -2   7      285.62      319.01     20.28 o
   8  -2   7      266.99      263.51     20.03 o
   9  -2   7      203.59      163.26     13.92 o
 -10  -1   7        3.28      -16.33     16.33 o
  -9  -1   7        1.67        4.46     14.46 o
  -8  -1   7      501.19      515.22     24.94 o
  -7  -1   7      395.94      370.80     20.77 o
  -6  -1   7      270.94      251.52     17.04 o
  -5  -1   7      180.27      207.54     14.23 o
  -4  -1   7     1044.74     1062.69     24.12 o
  -3  -1   7      958.27     1013.83     22.47 o
  -2  -1   7        0.70        0.74      7.33 o
  -1  -1   7       51.49       49.46      3.95 o
   0  -1   7     3876.32     4304.41     37.78 o
   1  -1   7     1693.43     1850.28     27.56 o
   2  -1   7       12.22       26.02      3.92 o
   3  -1   7      228.27      207.63     13.75 o
   4  -1   7      267.85      303.11     17.21 o
   5  -1   7      116.03       97.66      7.10 o
   6  -1   7        0.26        4.12     13.24 o
   7  -1   7       45.79       45.62      6.93 o
   8  -1   7      216.24      221.80     18.44 o
   9  -1   7      211.79      210.87     15.37 o
 -11   0   7       86.95       86.16     10.45 o
 -10   0   7        2.60        0.99     15.31 o
  -9   0   7        9.08       12.07      6.85 o
  -8   0   7      566.51      547.89     27.30 o
  -7   0   7     1271.98     1215.09     32.73 o
  -6   0   7      848.21      863.61     25.59 o
  -5   0   7      611.80      653.25     21.79 o
  -4   0   7       14.63       21.45      4.77 o
  -3   0   7      203.94      213.37     12.78 o
  -2   0   7      336.86      429.18     14.49 o
  -1   0   7      110.50      119.59      8.38 o
   0   0   7     1340.57     1281.39     22.87 o
   1   0   7     1349.47     1367.52     25.23 o
   2   0   7       76.27       82.01      6.82 o
   3   0   7       44.91       47.44      4.83 o
   4   0   7      247.13      277.54     15.85 o
   5   0   7       45.73       41.22      6.76 o
   6   0   7      295.43      261.52     19.40 o
   7   0   7       63.43       55.74      7.24 o
   8   0   7      310.78      335.03     23.52 o
   9   0   7      200.43      205.70     16.76 o
 -11   1   7       62.07       55.34      9.60 o
 -10   1   7        5.05       -3.98     14.83 o
  -9   1   7        7.79       -3.47     15.37 o
  -8   1   7      681.14      683.68     27.98 o
  -7   1   7     1962.26     1851.67     39.00 o
  -6   1   7      550.51      515.68     20.45 o
  -5   1   7      617.45      596.01     21.73 o
  -4   1   7       15.98        5.11      9.63 o
  -3   1   7      336.08      382.28     15.20 o
  -2   1   7     1192.06     1473.85     26.02 o
  -1   1   7     1122.92     1112.26     22.44 o
   0   1   7       37.77       30.43      2.87 o
   1   1   7      256.87      293.19     13.86 o
   2   1   7      257.84      237.63     14.23 o
   3   1   7       28.54       22.41      4.89 o
   4   1   7      620.20      605.95     22.53 o
   5   1   7      902.53      927.41     28.69 o
   6   1   7       21.69       32.41      6.08 o
   7   1   7        9.16        2.64     14.15 o
   8   1   7       74.61       83.52      8.83 o
 -11   2   7       56.73       56.30      8.81 o
 -10   2   7       16.68       18.66      7.87 o
  -9   2   7      128.79      140.10     11.05 o
  -8   2   7      191.53      194.14     13.72 o
  -7   2   7      899.20      902.50     28.63 o
  -6   2   7       16.18        3.52     12.07 o
  -5   2   7      558.69      571.53     20.96 o
  -4   2   7      333.65      324.55     16.11 o
  -3   2   7     2982.25     3277.51     40.51 o
  -2   2   7      745.18      756.57     20.60 o
  -1   2   7     1220.56     1220.09     24.91 o
   0   2   7       15.51       33.35      3.14 o
   1   2   7      197.34      188.03     12.81 o
   2   2   7       71.74       77.52      5.57 o
   3   2   7       31.58       28.44      5.17 o
   4   2   7      252.69      280.72     17.53 o
   5   2   7      920.32      908.83     30.00 o
   6   2   7      148.02      148.85     11.05 o
   7   2   7        1.15       10.28     13.92 o
   8   2   7       59.85       51.19      8.92 o
 -11   3   7       11.58        1.11     15.48 o
 -10   3   7       75.11       83.66      9.12 o
  -9   3   7      144.96      144.91      9.15 o
  -8   3   7      119.23      114.65     11.42 o
  -7   3   7        2.51        0.71     12.10 o
  -6   3   7        1.59        5.48     10.62 o
  -5   3   7       79.28       66.79      6.79 o
  -4   3   7      851.64      891.56     24.63 o
  -3   3   7     1243.04     1160.80     26.84 o
  -2   3   7      293.09      295.89     14.89 o
  -1   3   7      956.13      899.52     23.10 o
   0   3   7     1080.85      995.04     17.41 o
   1   3   7      594.98      567.63     19.74 o
   2   3   7        2.02        0.57      8.92 o
   3   3   7      132.26      114.25      9.40 o
   4   3   7      291.00      275.69     19.06 o
   5   3   7      916.62      874.37     30.05 o
   6   3   7      158.10      184.11     14.29 o
   7   3   7       63.54       73.60      8.69 o
   8   3   7       43.92       10.06     20.20 o
 -11   4   7       43.79       36.62      9.09 o
 -10   4   7       41.54       29.15      8.10 o
  -9   4   7      296.57      297.48     22.56 o
  -8   4   7       19.86       23.58      6.76 o
  -7   4   7       11.39        1.45     14.09 o
  -6   4   7       12.40       -1.28     11.70 o
  -5   4   7      177.98      179.76     13.01 o
  -4   4   7     1022.96     1121.43     27.87 o
  -3   4   7      924.36      928.49     25.00 o
  -2   4   7      482.05      510.76     19.26 o
  -1   4   7      440.66      446.85     17.92 o
   0   4   7     1091.32      973.94     18.17 o
   1   4   7     1186.87     1062.06     28.29 o
   2   4   7      280.91      279.24     17.73 o
   3   4   7      182.29      153.26     11.90 o
   4   4   7      351.49      304.16     21.85 o
   5   4   7      796.28      796.88     29.86 o
   6   4   7      254.02      243.08     19.09 o
   7   4   7      210.57      218.22     17.30 o
 -10   5   7       14.41       -2.59      8.15 o
  -9   5   7      180.56      169.28     12.87 o
  -8   5   7      233.74      254.07     16.99 o
  -7   5   7       15.70        8.89      6.22 o
  -6   5   7        2.02       11.50     11.08 o
  -5   5   7        1.25        0.00     11.22 o
  -4   5   7      100.11      118.37      8.89 o
  -3   5   7      736.64      706.26     24.12 o
  -2   5   7       33.97       33.80      5.14 o
  -1   5   7       63.67       60.96      5.71 o
   0   5   7       65.15       59.17      4.28 o
   1   5   7     1551.83     1380.62     33.35 o
   2   5   7     1111.65      995.96     29.86 o
   3   5   7      363.80      328.10     21.19 o
   4   5   7       53.33       46.02      7.70 o
   5   5   7       69.23       67.75      7.70 o
   6   5   7       99.19       88.35      9.72 o
 -10   6   7       40.20       27.56      8.75 o
  -9   6   7      139.46      125.50      9.60 o
  -8   6   7       10.16        9.66      7.30 o
  -7   6   7      109.52      103.57      8.69 o
  -6   6   7       20.40       32.10      6.28 o
  -5   6   7      919.58      877.13     28.52 o
  -4   6   7       17.86       18.89      6.53 o
  -3   6   7      193.02      230.87     16.08 o
  -2   6   7       40.75       43.21      5.74 o
  -1   6   7       59.28       65.99      6.25 o
   0   6   7        5.14        6.00      9.05 o
   1   6   7     2281.21     2126.31     41.67 o
   2   6   7      468.67      446.31     22.30 o
   3   6   7      176.72      199.90     15.85 o
   4   6   7       37.90       50.74      7.27 o
   5   6   7       84.89       89.45      8.44 o
   6   6   7        5.79       18.75      7.67 o
 -10   7   7        1.95        6.59     15.68 o
  -9   7   7      139.52      129.68     10.57 o
  -8   7   7       13.42       12.95     14.91 o
  -7   7   7      308.04      303.16     22.21 o
  -6   7   7      451.24      442.24     24.09 o
  -5   7   7     1205.71     1216.20     34.51 o
  -4   7   7        0.26       -0.71     14.12 o
  -3   7   7        7.60       -9.18     13.47 o
  -2   7   7        2.72       11.76      5.80 o
  -1   7   7     1404.36     1296.28     34.12 o
   0   7   7       16.24        4.00      8.92 o
   1   7   7      148.23      126.27     10.51 o
   2   7   7      176.55      179.19     14.43 o
   3   7   7      353.27      349.32     22.47 o
   4   7   7        8.02      -15.88     15.88 o
   5   7   7       44.04       45.48      8.55 o
  -9   8   7        3.73      -11.70     17.50 o
  -8   8   7       32.20       17.61     17.44 o
  -7   8   7      271.60      239.05     18.66 o
  -6   8   7      917.21      870.82     31.87 o
  -5   8   7      694.98      746.12     29.88 o
  -4   8   7      283.39      312.11     20.99 o
  -3   8   7       19.25       21.48      6.31 o
  -2   8   7      114.74      104.51      9.26 o
  -1   8   7      745.21      694.27     29.15 o
   0   8   7       73.12       74.67      5.66 o
   1   8   7       12.56        1.73     14.86 o
   2   8   7       44.88       71.76      7.36 o
   3   8   7      244.44      229.42     19.09 o
   4   8   7       42.74       37.98      8.24 o
  -9   9   7       67.69       44.80      9.72 o
  -8   9   7       14.41       -3.12     16.99 o
  -7   9   7      101.78       85.36      8.66 o
  -6   9   7      226.55      188.48     14.46 o
  -5   9   7      516.47      545.59     27.24 o
  -4   9   7      166.08      165.64     14.29 o
  -3   9   7      123.67      127.95      8.89 o
  -2   9   7      325.26      325.63     22.87 o
  -1   9   7      373.92      377.42     24.17 o
   0   9   7      340.32      327.90     17.61 o
   1   9   7       10.11        1.90     14.60 o
   2   9   7        3.02       15.96     13.10 o
   3   9   7       44.66       34.46      8.61 o
  -8  10   7       49.64       33.46      9.03 o
  -7  10   7       25.28       25.77      7.64 o
  -6  10   7        8.47       14.57     16.22 o
  -5  10   7      152.96      129.42     10.31 o
  -4  10   7        9.47       17.64     14.60 o
  -3  10   7       42.25       34.37      6.87 o
  -2  10   7      103.61      111.92      9.18 o
  -1  10   7      525.46      552.66     29.15 o
   0  10   7      227.30      258.49     13.04 o
   1  10   7       30.24       41.56      8.47 o
   2  10   7       67.63       75.45      9.86 o
  -7  11   7       53.04       47.64      8.98 o
  -6  11   7       21.35       10.51     16.22 o
  -5  11   7       47.18       38.86      8.15 o
  -4  11   7        0.75       -3.04     14.18 o
  -3  11   7       20.32       24.66      7.53 o
  -2  11   7        3.53       13.24     15.99 o
  -1  11   7       24.28       28.75      8.12 o
   0  11   7       11.69       18.33     12.64 o
  -4  12   7       27.96       38.46      7.87 o
  -3  12   7        0.66       14.15      7.58 o
   1 -16   8        0.08      -15.62     15.62 o
   2 -16   8       69.49       73.97      9.63 o
   3 -16   8      281.63      333.36     24.88 o
   4 -16   8      130.44      151.72     12.19 o
   5 -16   8       68.37       84.11      9.23 o
  -2 -15   8      266.81      286.17     22.81 o
  -1 -15   8       96.18      128.15      9.86 o
   0 -15   8       25.10       30.18      5.37 o
   1 -15   8       19.92       -0.99     16.50 o
   2 -15   8      383.51      409.15     26.56 o
   3 -15   8      287.66      291.17     22.90 o
   4 -15   8      130.05      125.84     10.40 o
   5 -15   8        4.84        4.12     15.68 o
   6 -15   8      189.39      182.54     11.53 o
  -3 -14   8       29.03       34.29      8.07 o
  -2 -14   8      101.24      117.46     10.00 o
  -1 -14   8      161.04      171.35     12.39 o
   0 -14   8        5.33       15.70      5.28 o
   1 -14   8        0.54       -2.76     14.12 o
   2 -14   8      682.21      759.38     30.54 o
   3 -14   8      354.84      403.30     25.14 o
   4 -14   8      506.65      500.51     26.99 o
   5 -14   8      479.44      511.19     25.85 o
   6 -14   8       46.97       49.91      8.21 o
   7 -14   8      325.10      355.32     24.17 o
  -4 -13   8       19.69      -11.56     16.73 o
  -3 -13   8       15.58       13.07     15.20 o
  -2 -13   8       31.40       15.11     14.94 o
  -1 -13   8      371.95      408.16     24.60 o
   0 -13   8      137.20      136.44      7.40 o
   1 -13   8        6.42        5.03     13.27 o
   2 -13   8      176.93      215.87     16.85 o
   3 -13   8      500.80      521.36     25.23 o
   4 -13   8      219.75      263.45     20.11 o
   5 -13   8        0.89        0.88     12.67 o
   6 -13   8       58.82       59.71      7.95 o
   7 -13   8      205.93      226.21     19.80 o
   8 -13   8      397.82      398.84     29.17 o
  -5 -12   8        9.23       30.74      7.64 o
  -4 -12   8      502.33      490.22     28.92 o
  -3 -12   8      494.10      538.20     28.95 o
  -2 -12   8      114.10      115.59      9.94 o
  -1 -12   8       75.10       65.54      6.99 o
   0 -12   8      860.86      806.52     28.75 o
   1 -12   8      799.36      680.10     28.44 o
   2 -12   8       14.17        7.41     13.21 o
   3 -12   8        5.29        6.08     11.82 o
   4 -12   8        3.06      -13.41     13.41 o
   5 -12   8      246.38      267.17     19.69 o
   6 -12   8      210.26      205.53     16.22 o
   7 -12   8      164.64      130.50     12.10 o
   8 -12   8      195.37      197.12     16.65 o
  -6 -11   8       83.57      101.10      9.77 o
  -5 -11   8      145.82      180.41     14.00 o
  -4 -11   8       19.38       28.61      7.22 o
  -3 -11   8      380.65      336.37     23.89 o
  -2 -11   8        4.15      -13.44     13.44 o
  -1 -11   8        6.93       14.60     12.30 o
   0 -11   8      668.45      616.21     27.85 o
   1 -11   8     1808.77     1798.12     38.75 o
   2 -11   8       81.27       80.31      6.70 o
   3 -11   8      274.68      261.91     19.00 o
   4 -11   8      103.01      113.52      8.01 o
   5 -11   8       40.23       33.44      6.68 o
   6 -11   8        9.90       13.07     13.38 o
   7 -11   8       29.73       37.75      6.90 o
   8 -11   8       22.07       21.39      7.70 o
   9 -11   8       60.96       74.80      9.69 o
  -7 -10   8      168.13      184.68     15.57 o
  -6 -10   8       23.59       40.51      8.55 o
  -5 -10   8      808.79      786.88     33.52 o
  -4 -10   8     1045.39     1141.32     35.11 o
  -3 -10   8      247.32      263.42     19.26 o
  -2 -10   8      124.99      118.86     10.08 o
  -1 -10   8       11.01       11.93     12.98 o
   0 -10   8      747.89      786.77     18.56 o
   1 -10   8     1534.85     1495.73     34.29 o
   2 -10   8      656.49      613.48     23.86 o
   3 -10   8      260.34      278.02     18.83 o
   4 -10   8      973.86     1005.42     30.45 o
   5 -10   8       17.91       20.23      6.70 o
   6 -10   8        9.20       10.08     10.94 o
   7 -10   8       56.99       67.38      7.22 o
   8 -10   8        5.49        7.67     14.35 o
   9 -10   8       18.43       -4.26     14.35 o
  -7  -9   8      374.05      387.93     27.53 o
  -6  -9   8       30.31       30.65      8.01 o
  -5  -9   8      243.51      269.81     21.25 o
  -4  -9   8      222.37      243.54     19.03 o
  -3  -9   8      900.40      856.90     28.83 o
  -2  -9   8       17.65       10.11     13.47 o
  -1  -9   8      245.50      228.74     16.85 o
   0  -9   8       81.76       98.41      5.21 o
   1  -9   8     2158.35     2102.99     37.84 o
   2  -9   8        2.89        6.56      5.03 o
   3  -9   8       28.05       40.34      5.51 o
   4  -9   8      110.80      113.94      9.40 o
   5  -9   8     1169.43     1183.25     32.21 o
   6  -9   8       16.01       15.54     13.75 o
   7  -9   8       40.72       49.03      6.76 o
   8  -9   8        5.36       13.01     13.15 o
   9  -9   8       30.34       36.30      8.38 o
  -8  -8   8        1.25        9.60     16.22 o
  -7  -8   8      170.12      166.75     12.13 o
  -6  -8   8       32.95      -11.25     15.25 o
  -5  -8   8      163.78      176.55     13.18 o
  -4  -8   8        3.77       -2.07     13.01 o
  -3  -8   8     1470.40     1505.58     34.54 o
  -2  -8   8      106.14      104.25      9.37 o
  -1  -8   8      261.47      304.70     17.53 o
   0  -8   8       86.37      108.64      7.49 o
   1  -8   8       15.82        9.40      9.91 o
   2  -8   8      330.62      352.73     17.33 o
   3  -8   8      964.95     1037.63     27.61 o
   4  -8   8      285.04      328.64     17.78 o
   5  -8   8     2926.13     3032.84     48.69 o
   6  -8   8      274.04      236.94     16.70 o
   7  -8   8       12.88       -5.62     15.60 o
   8  -8   8      158.71      137.52     11.79 o
   9  -8   8      103.21      154.59     13.83 o
  -8  -7   8       74.49       81.87      9.20 o
  -7  -7   8      122.71      105.22      8.78 o
  -6  -7   8       39.40       43.04      6.70 o
  -5  -7   8       10.83       10.68      5.91 o
  -4  -7   8        3.57        4.29      5.80 o
  -3  -7   8      581.60      555.73     22.27 o
  -2  -7   8      128.96      140.08     11.05 o
  -1  -7   8     1341.03     1339.00     28.41 o
   0  -7   8      554.74      563.23     14.80 o
   1  -7   8       45.20       50.39      4.80 o
   2  -7   8      297.79      294.84     15.74 o
   3  -7   8     1710.08     1748.04     32.81 o
   4  -7   8     2503.76     2799.56     42.70 o
   5  -7   8     1328.84     1313.52     32.58 o
   6  -7   8      149.19      153.97     11.70 o
   7  -7   8        0.17       -4.72     13.35 o
   8  -7   8      300.69      316.17     22.67 o
   9  -7   8     1283.80     1261.14     40.34 o
  10  -7   8       56.23       67.33      9.66 o
  -9  -6   8       61.66       21.67     19.40 o
  -8  -6   8        3.68        2.87     14.12 o
  -7  -6   8       71.67       53.35      7.53 o
  -6  -6   8      977.46      989.48     31.25 o
  -5  -6   8      433.57      498.75     22.41 o
  -4  -6   8       35.32       50.91      5.62 o
  -3  -6   8      309.83      326.23     16.79 o
  -2  -6   8      111.52      102.89      8.52 o
  -1  -6   8      177.03      187.09     12.44 o
   0  -6   8      113.62      117.02      6.49 o
   1  -6   8      190.48      179.85     12.78 o
   2  -6   8      855.29     1031.04     24.12 o
   3  -6   8      171.80      245.30     14.35 o
   4  -6   8      815.96      931.76     26.28 o
   5  -6   8      268.17      271.06     17.50 o
   6  -6   8      287.23      238.88     19.06 o
   7  -6   8      593.32      612.15     25.94 o
   8  -6   8      298.52      292.79     22.90 o
   9  -6   8      541.88      493.21     29.54 o
  10  -6   8      186.83      201.41     16.11 o
  -9  -5   8        8.80       13.98      8.07 o
  -8  -5   8       33.70       21.59      7.78 o
  -7  -5   8      180.40      182.37     12.90 o
  -6  -5   8      431.75      439.35     21.73 o
  -5  -5   8       91.19       64.71      6.79 o
  -4  -5   8       83.25       71.98      6.16 o
  -3  -5   8     2279.38     2126.62     35.54 o
  -2  -5   8      570.21      532.89     17.70 o
  -1  -5   8      117.33      167.23     11.05 o
   0  -5   8      295.89      353.64     10.38 o
   1  -5   8     7117.89     7783.01     59.77 o
   2  -5   8      368.19      386.28     17.41 o
   3  -5   8      223.22      292.03     16.39 o
   4  -5   8       13.61        9.77     10.74 o
   5  -5   8      984.57     1178.82     29.74 o
   6  -5   8       59.96       70.25      7.02 o
   7  -5   8      274.81      268.73     19.35 o
   8  -5   8       73.65       72.86      7.81 o
   9  -5   8      659.32      677.00     32.47 o
 -10  -4   8       33.42       35.11      8.86 o
  -9  -4   8       28.81       28.86      8.18 o
  -8  -4   8        4.16       13.07     14.54 o
  -7  -4   8     1574.33     1592.03     38.80 o
  -6  -4   8      411.53      411.71     20.99 o
  -5  -4   8       64.29       62.16      6.33 o
  -4  -4   8       51.33       63.94      5.91 o
  -3  -4   8      705.01      650.92     20.45 o
  -2  -4   8     2485.47     2416.94     34.46 o
  -1  -4   8       51.40       61.50      4.60 o
   0  -4   8      248.76      249.18      9.18 o
   1  -4   8     6625.41     7133.54     56.47 o
   2  -4   8    11040.27    12910.24     78.26 o
   3  -4   8     2137.18     2518.44     37.04 o
   4  -4   8     1088.23     1116.46     28.09 o
   5  -4   8      538.88      600.05     22.38 o
   6  -4   8      108.04      128.17      8.49 o
   7  -4   8      574.83      533.83     25.91 o
   8  -4   8        0.78       11.62     13.18 o
   9  -4   8      199.30      205.81     16.36 o
 -10  -3   8       44.91       59.03      8.04 o
  -9  -3   8       23.14       22.19      7.19 o
  -8  -3   8       35.42       39.57      6.70 o
  -7  -3   8       86.34       96.87      9.09 o
  -6  -3   8       47.03       47.64      6.56 o
  -5  -3   8      414.07      349.15     18.72 o
  -4  -3   8      600.81      647.94     21.33 o
  -3  -3   8      387.15      328.50     15.45 o
  -2  -3   8     3325.00     4099.42     43.69 o
  -1  -3   8      915.10     1083.74     22.58 o
   0  -3   8     3504.09     3447.34     28.90 o
   1  -3   8     1991.11     2093.78     30.94 o
   2  -3   8     2844.92     3071.22     38.63 o
   3  -3   8     2755.29     3002.76     40.37 o
   4  -3   8      146.41      149.19     10.79 o
   5  -3   8      551.05      602.77     23.07 o
   6  -3   8       93.10       83.18      7.50 o
   7  -3   8      321.53      341.63     20.17 o
   8  -3   8        4.24        6.39     14.35 o
   9  -3   8       39.95       17.61     16.79 o
 -10  -2   8        4.69       11.65     15.11 o
  -9  -2   8       10.48        5.62     14.52 o
  -8  -2   8        5.36      -10.68     14.06 o
  -7  -2   8      220.16      221.72     16.36 o
  -6  -2   8      370.63      378.04     19.00 o
  -5  -2   8       52.47       55.28      5.60 o
  -4  -2   8      118.17       91.22      7.50 o
  -3  -2   8    18169.22    18586.54     95.11 o
  -2  -2   8     7569.97     8272.98     61.13 o
  -1  -2   8      214.17      221.43     12.64 o
   0  -2   8       47.63       58.64      3.55 o
   1  -2   8     3956.08     4604.02     45.45 o
   2  -2   8      550.65      609.76     19.71 o
   3  -2   8      209.04      252.71     14.74 o
   4  -2   8     1408.12     1487.32     31.50 o
   5  -2   8     1896.46     1919.42     38.69 o
   6  -2   8     7348.69     7499.60     77.38 o
   7  -2   8      116.62      126.18     11.25 o
   8  -2   8      397.79      452.61     25.20 o
   9  -2   8        1.05        8.78      7.81 o
 -10  -1   8       69.71       61.84      8.75 o
  -9  -1   8       40.60       33.07      7.44 o
  -8  -1   8       19.75       29.00      6.93 o
  -7  -1   8      325.17      280.83     20.42 o
  -6  -1   8      588.48      605.70     22.50 o
  -5  -1   8      139.30      128.86     10.14 o
  -4  -1   8     4130.38     4171.66     48.97 o
  -3  -1   8     6240.49     7041.84     59.06 o
  -2  -1   8     3618.43     4103.00     43.49 o
  -1  -1   8      937.10     1112.31     23.07 o
   0  -1   8      125.28      142.62      7.49 o
   1  -1   8      580.03      600.47     18.55 o
   2  -1   8      103.36       90.68      6.99 o
   3  -1   8      259.21      291.32     15.23 o
   4  -1   8      332.57      318.22     17.64 o
   5  -1   8      526.93      572.43     24.77 o
   6  -1   8       72.93       60.59      7.36 o
   7  -1   8      355.26      372.59     23.21 o
   8  -1   8      178.37      177.72     14.97 o
   9  -1   8       24.16       18.15      8.64 o
 -10   0   8       20.32       10.26     15.03 o
  -9   0   8      371.68      392.19     24.23 o
  -8   0   8       95.97      109.88      8.83 o
  -7   0   8     1004.78      961.70     31.13 o
  -6   0   8        4.51        6.62      5.51 o
  -5   0   8      827.67      927.61     26.08 o
  -4   0   8      318.29      392.79     18.15 o
  -3   0   8     3383.72     4101.27     46.02 o
  -2   0   8       11.25        5.60      8.32 o
  -1   0   8     1156.57     1431.44     26.53 o
   0   0   8     7296.38     7244.15    228.22 o
   1   0   8      483.97      680.35     20.06 o
   2   0   8       79.80      103.91      8.29 o
   3   0   8        2.02       -4.40      9.72 o
   4   0   8      130.23      117.44      8.10 o
   5   0   8     5064.72     5140.09     63.66 o
   6   0   8       16.38       10.88     13.24 o
   7   0   8      124.04      125.33      8.29 o
   8   0   8       82.25      103.00      8.83 o
 -10   1   8      154.66      148.12     11.85 o
  -9   1   8      750.18      710.66     30.74 o
  -8   1   8     1243.16     1255.80     37.36 o
  -7   1   8        9.08       12.61      6.85 o
  -6   1   8      259.00      270.18     17.39 o
  -5   1   8     2099.82     2332.72     39.51 o
  -4   1   8     1440.05     1654.89     31.73 o
  -3   1   8     1012.87     1185.32     26.22 o
  -2   1   8      110.62       95.05      7.44 o
  -1   1   8     1725.92     1929.56     31.65 o
   0   1   8     6952.54     7080.13    222.64 o
   1   1   8     4007.50     4639.38     49.71 o
   2   1   8      552.88      645.13     21.13 o
   3   1   8      119.74      121.10      8.29 o
   4   1   8      606.41      591.18     24.29 o
   5   1   8      484.10      485.39     23.83 o
   6   1   8      162.76      175.30     14.40 o
   7   1   8        5.93        4.66     14.97 o
   8   1   8        8.76       11.99      7.61 o
 -10   2   8       41.46       47.16      8.58 o
  -9   2   8        2.25      -14.49     16.50 o
  -8   2   8       37.67       43.09      7.19 o
  -7   2   8      117.61      113.52      8.86 o
  -6   2   8      220.98      227.80     16.50 o
  -5   2   8      623.68      678.02     23.24 o
  -4   2   8     1670.53     1809.37     34.15 o
  -3   2   8       16.17       30.65      5.20 o
  -2   2   8       39.15       37.01      4.86 o
  -1   2   8      456.06      455.23     17.78 o
   0   2   8      955.60     1049.18     44.40 o
   1   2   8        2.42       -5.31      9.74 o
   2   2   8        6.44        5.80     10.20 o
   3   2   8     1344.51     1384.65     32.95 o
   4   2   8      248.32      293.11     18.58 o
   5   2   8      161.97      158.68     12.13 o
   6   2   8       26.23       21.90      6.62 o
   7   2   8        1.71       13.95     13.89 o
   8   2   8        8.61        7.81     15.77 o
 -10   3   8       31.81       24.86      7.93 o
  -9   3   8      455.45      469.57     25.96 o
  -8   3   8      443.22      419.86     23.92 o
  -7   3   8        3.18        4.60      6.02 o
  -6   3   8       48.22       58.75      6.33 o
  -5   3   8       59.82       51.02      6.08 o
  -4   3   8      223.60      233.56     16.39 o
  -3   3   8      202.59      222.46     14.89 o
  -2   3   8     1443.36     1529.05     30.74 o
  -1   3   8      192.16      247.85     14.66 o
   0   3   8     2431.59     2438.51     27.62 o
   1   3   8      439.74      473.26     19.06 o
   2   3   8      644.27      674.08     23.92 o
   3   3   8     1059.47     1092.29     31.30 o
   4   3   8       33.21       42.30      7.10 o
   5   3   8        1.40       11.87     12.87 o
   6   3   8      103.63       84.80      8.52 o
   7   3   8       17.05        4.23     15.25 o
 -10   4   8       95.05       94.37      9.49 o
  -9   4   8        5.71       -0.94     15.57 o
  -8   4   8      151.86      152.83     13.81 o
  -7   4   8        7.53       17.19      5.68 o
  -6   4   8      135.50      127.92     10.51 o
  -5   4   8     1258.95     1331.99     32.36 o
  -4   4   8     1349.38     1380.53     32.61 o
  -3   4   8       29.81       34.34      5.62 o
  -2   4   8       68.20       65.34      5.91 o
  -1   4   8      333.76      321.17     16.93 o
   0   4   8       93.29       90.73      4.92 o
   1   4   8      784.47      712.62     25.42 o
   2   4   8      369.28      381.76     20.14 o
   3   4   8     1255.04     1217.85     34.54 o
   4   4   8     2854.87     2637.53     51.13 o
   5   4   8       80.54       93.43      8.15 o
   6   4   8      100.99      104.08      9.32 o
 -10   5   8       19.75       47.01      8.12 o
  -9   5   8        0.61       10.85      7.39 o
  -8   5   8       22.69       40.76      7.13 o
  -7   5   8       67.97       69.68      6.93 o
  -6   5   8      149.55      142.21     10.79 o
  -5   5   8       40.74       70.65      6.73 o
  -4   5   8      630.21      638.31     24.06 o
  -3   5   8       60.88       72.84      6.33 o
  -2   5   8        7.76        9.03      5.48 o
  -1   5   8      123.49      117.24      9.29 o
   0   5   8       11.85       15.45     10.54 o
   1   5   8      793.84      766.29     27.04 o
   2   5   8      703.98      646.07     26.62 o
   3   5   8        8.32       -6.51     14.06 o
   4   5   8      701.15      800.80     31.16 o
   5   5   8        2.23       13.86     14.20 o
   6   5   8        5.18        3.27     15.00 o
 -10   6   8        0.46       -2.22     16.11 o
  -9   6   8       29.09       14.23     19.00 o
  -8   6   8       69.98       79.71      8.41 o
  -7   6   8        4.31        5.06     12.90 o
  -6   6   8       91.47      100.96      9.06 o
  -5   6   8       69.33       69.23      7.22 o
  -4   6   8      109.95       96.13      7.58 o
  -3   6   8       46.26       47.50      6.33 o
  -2   6   8        1.75       -7.50     11.59 o
  -1   6   8     2262.36     2154.58     43.55 o
   0   6   8      463.20      442.05     34.20 o
   1   6   8      240.58      223.71     16.08 o
   2   6   8       47.35       51.67      6.65 o
   3   6   8      323.44      265.78     18.58 o
   4   6   8       51.53       66.98      8.10 o
   5   6   8        7.84       15.20      7.76 o
  -9   7   8       44.36       57.01      9.18 o
  -8   7   8      460.12      492.38     27.67 o
  -7   7   8       14.32      -16.08     16.08 o
  -6   7   8        7.03       13.32      6.93 o
  -5   7   8       69.74       58.01      7.58 o
  -4   7   8      760.99      760.46     29.26 o
  -3   7   8       14.57       15.31     12.47 o
  -2   7   8      595.06      551.95     25.40 o
  -1   7   8      168.86      206.55     16.39 o
   0   7   8     1637.96     1576.74     28.28 o
   1   7   8      184.19      198.77     16.82 o
   2   7   8      237.54      209.53     16.25 o
   3   7   8        1.73       12.67     13.32 o
   4   7   8       99.91       99.71      9.12 o
  -9   8   8        3.98      -15.57     18.01 o
  -8   8   8      128.04      159.56     12.84 o
  -7   8   8       62.56       75.90      8.07 o
  -6   8   8        2.24       11.85      6.73 o
  -5   8   8      149.96      153.37     12.50 o
  -4   8   8      416.08      401.82     23.98 o
  -3   8   8       38.99       39.43      7.24 o
  -2   8   8      905.23      815.26     31.48 o
  -1   8   8      136.91      116.61      8.98 o
   0   8   8      579.05      549.57     20.16 o
   1   8   8      427.27      501.70     24.86 o
   2   8   8      229.59      276.40     21.02 o
   3   8   8       19.16       27.10      7.84 o
  -8   9   8      240.40      320.21     24.52 o
  -7   9   8       39.23       52.07      8.64 o
  -6   9   8       95.30      115.02     11.16 o
  -5   9   8       37.96       46.25      7.36 o
  -4   9   8      335.46      314.95     23.04 o
  -3   9   8      462.48      466.50     26.65 o
  -2   9   8      318.15      272.91     20.25 o
  -1   9   8      282.00      244.07     20.60 o
   0   9   8      568.03      579.39     21.54 o
   1   9   8      191.86      205.70     17.67 o
   2   9   8      246.48      267.40     21.45 o
  -7  10   8        5.69        5.43      7.78 o
  -6  10   8       20.33       12.36     15.74 o
  -5  10   8       40.66       43.35      8.15 o
  -4  10   8      159.85      188.06     15.40 o
  -3  10   8        1.84       -2.02     14.66 o
  -2  10   8       10.33        1.99     14.03 o
  -1  10   8        6.09        6.22     16.05 o
   0  10   8       70.87       60.44      6.40 o
   1  10   8        5.69        0.00     15.94 o
  -5  11   8       11.30        0.00     15.57 o
  -4  11   8       40.65       47.78      8.75 o
  -3  11   8       86.77       74.46      8.89 o
  -2  11   8       98.71       90.59      9.32 o
   1 -16   9      129.44      128.34     10.34 o
   2 -16   9        3.51      -16.73     16.73 o
   3 -16   9       21.92       38.24      8.47 o
   4 -16   9      156.02      182.91     12.44 o
  -2 -15   9        4.04        9.12      8.18 o
  -1 -15   9      138.52      169.22     14.77 o
   0 -15   9       62.90       68.31      5.95 o
   1 -15   9      324.98      336.14     24.20 o
   2 -15   9       34.14       -1.99     18.69 o
   3 -15   9      151.89      148.20     10.26 o
   4 -15   9       22.21       27.10      7.78 o
   5 -15   9      337.37      378.04     25.03 o
   6 -15   9       90.37       69.57      9.94 o
  -3 -14   9        2.37      -16.22     16.22 o
  -2 -14   9        5.49        7.30     15.40 o
  -1 -14   9        7.35       13.92      7.76 o
   0 -14   9      261.97      279.94     14.61 o
   1 -14   9      293.81      325.55     22.87 o
   2 -14   9      350.30      346.28     24.69 o
   3 -14   9      135.77      128.09     10.14 o
   4 -14   9      266.56      271.06     20.57 o
   5 -14   9      415.01      420.20     25.59 o
   6 -14   9       94.18       75.79      9.23 o
   7 -14   9        5.21       -0.28      8.38 o
  -4 -13   9       11.32       11.65     14.66 o
  -3 -13   9      152.64      158.77     11.79 o
  -2 -13   9        1.07      -13.83     13.83 o
  -1 -13   9       20.78       11.62     15.65 o
   0 -13   9       51.08       71.08      8.08 o
   1 -13   9      257.08      292.85     21.13 o
   2 -13   9       68.77       67.21      7.93 o
   3 -13   9        6.22       -6.79     13.89 o
   4 -13   9      188.80      174.25     14.71 o
   5 -13   9      730.05      704.07     31.36 o
   6 -13   9      344.42      354.12     24.06 o
   7 -13   9       11.98       -4.12     17.02 o
   8 -13   9        5.50        8.86     18.10 o
  -5 -12   9       15.69        9.72     15.96 o
  -4 -12   9       47.44       38.07      8.04 o
  -3 -12   9      159.75      187.32     16.02 o
  -2 -12   9      808.78      821.48     33.12 o
  -1 -12   9       35.66       52.81      7.33 o
   0 -12   9        0.28        5.48      8.72 o
   1 -12   9      104.01      105.85     10.71 o
   2 -12   9      543.46      528.20     24.20 o
   3 -12   9      299.84      318.08     20.45 o
   4 -12   9       16.94       19.57      6.68 o
   5 -12   9      260.07      238.85     18.32 o
   6 -12   9      624.93      626.72     28.32 o
   7 -12   9        1.68        8.83     13.04 o
   8 -12   9        0.67       16.08     14.97 o
  -6 -11   9       65.91       89.85      9.80 o
  -5 -11   9      132.06      141.13     11.62 o
  -4 -11   9        0.34      -14.71     14.71 o
  -3 -11   9      603.07      548.20     27.07 o
  -2 -11   9     1189.75     1214.61     35.76 o
  -1 -11   9      268.84      257.09     19.17 o
   0 -11   9       88.47       64.23      5.06 o
   1 -11   9       97.53       96.70      7.53 o
   2 -11   9      135.81      108.57      9.09 o
   3 -11   9      180.40      195.90     15.65 o
   4 -11   9      556.73      561.61     25.25 o
   5 -11   9       25.00       44.14      6.48 o
   6 -11   9      291.71      294.38     21.59 o
   7 -11   9       49.66       53.80      7.07 o
   8 -11   9        5.60        7.22     14.74 o
   9 -11   9        9.54      -14.71     18.15 o
  -7 -10   9      194.67      274.67     21.48 o
  -6 -10   9       59.57       65.39      9.35 o
  -5 -10   9       13.37       11.11     15.54 o
  -4 -10   9       25.41       30.05      7.24 o
  -3 -10   9      873.82      809.55     29.88 o
  -2 -10   9     1317.42     1314.20     34.66 o
  -1 -10   9      737.33      792.08     27.92 o
   0 -10   9      517.91      524.62     33.44 o
   1 -10   9      222.09      252.03     17.47 o
   2 -10   9     1047.41     1052.23     30.23 o
   3 -10   9        4.68        0.68     13.10 o
   4 -10   9      330.08      333.39     20.03 o
   5 -10   9      164.56      184.50     15.54 o
   6 -10   9      120.70      124.37     10.20 o
   7 -10   9       69.37       73.32      7.53 o
   8 -10   9       92.73      104.60     10.00 o
   9 -10   9       12.01      -19.17     19.17 o
  -7  -9   9       20.63      -16.73     20.57 o
  -6  -9   9      257.08      294.01     22.44 o
  -5  -9   9      115.66      109.31     10.74 o
  -4  -9   9       12.59       11.50      6.28 o
  -3  -9   9       78.19       67.44      7.47 o
  -2  -9   9      559.91      544.88     23.52 o
  -1  -9   9     1473.90     1415.48     33.35 o
   0  -9   9      110.42      115.76      7.00 o
   1  -9   9       79.85       77.89      6.05 o
   2  -9   9      960.56      887.73     26.48 o
   3  -9   9      955.54      944.82     28.55 o
   4  -9   9      112.36      116.24      9.57 o
   5  -9   9       26.72       12.36     13.44 o
   6  -9   9       34.64       37.64      6.39 o
   7  -9   9       30.05       34.34      6.99 o
   8  -9   9       27.13       -5.82     16.96 o
   9  -9   9      181.83      184.39     17.04 o
  -8  -8   9      128.90      144.02     10.28 o
  -7  -8   9        0.28        4.91     15.57 o
  -6  -8   9      226.37      239.44     17.44 o
  -5  -8   9       44.28       40.79      6.45 o
  -4  -8   9      198.14      190.41     14.69 o
  -3  -8   9       17.23       11.22     13.81 o
  -2  -8   9      118.78      104.37      7.53 o
  -1  -8   9        3.11       -7.53     10.97 o
   0  -8   9      548.27      497.53     14.17 o
   1  -8   9      312.97      303.47     16.45 o
   2  -8   9      794.71      771.97     24.46 o
   3  -8   9      194.82      217.57     16.50 o
   4  -8   9        1.37       15.11      5.48 o
   5  -8   9       10.26        6.99     12.19 o
   6  -8   9      640.19      652.06     26.53 o
   7  -8   9        8.29      -11.82     14.12 o
   8  -8   9       11.35       15.23     14.12 o
   9  -8   9       76.95       66.44      9.43 o
  -8  -7   9      218.71      293.73     20.60 o
  -7  -7   9        2.18        0.62      6.99 o
  -6  -7   9      101.04      102.29      9.01 o
  -5  -7   9      152.69      133.12     11.33 o
  -4  -7   9      725.27      668.85     24.91 o
  -3  -7   9      265.79      215.01     15.71 o
  -2  -7   9      201.79      182.09     13.41 o
  -1  -7   9      140.76      125.62     10.28 o
   0  -7   9       55.06       57.27      3.94 o
   1  -7   9      158.78      170.07     13.61 o
   2  -7   9      917.49      918.43     24.83 o
   3  -7   9        4.77        0.57     10.62 o
   4  -7   9      211.18      215.67     14.29 o
   5  -7   9      136.51      148.85     11.02 o
   6  -7   9     1031.41      995.93     30.85 o
   7  -7   9       86.13       94.97      9.57 o
   8  -7   9        3.02      -14.71     14.71 o
   9  -7   9       78.78       68.89      9.97 o
  -9  -6   9       58.95       59.57      9.43 o
  -8  -6   9      228.79      236.92     16.62 o
  -7  -6   9        6.83        1.73     14.80 o
  -6  -6   9      142.53      142.97     10.77 o
  -5  -6   9      282.54      328.39     20.28 o
  -4  -6   9     1445.82     1269.15     32.27 o
  -3  -6   9      136.87      117.15     10.03 o
  -2  -6   9      183.99      177.26     12.36 o
  -1  -6   9       43.58       43.58      4.77 o
   0  -6   9       27.75       29.23      3.79 o
   1  -6   9      268.53      274.44     15.60 o
   2  -6   9     1043.57      994.03     25.74 o
   3  -6   9      131.27      137.83     11.59 o
   4  -6   9      683.16      719.53     23.41 o
   5  -6   9      257.47      243.11     17.04 o
   6  -6   9      333.14      336.65     19.86 o
   7  -6   9      144.08      147.52     12.27 o
   8  -6   9       39.91       50.42      7.56 o
   9  -6   9       77.65       83.69      9.29 o
  -9  -5   9        0.69       -8.47     14.57 o
  -8  -5   9       83.10      117.72      9.80 o
  -7  -5   9      109.95      118.20      8.41 o
  -6  -5   9      153.04      152.32     12.13 o
  -5  -5   9      237.77      262.97     18.66 o
  -4  -5   9      611.20      562.86     22.16 o
  -3  -5   9       56.01       48.09      5.74 o
  -2  -5   9      404.91      376.37     16.73 o
  -1  -5   9      224.64      204.50     13.35 o
   0  -5   9      173.13      143.56      7.75 o
   1  -5   9      146.50      146.41     11.05 o
   2  -5   9      144.70      130.47      9.94 o
   3  -5   9       89.98       87.44      6.22 o
   4  -5   9      144.29      128.23     10.62 o
   5  -5   9       16.79       22.04      5.91 o
   6  -5   9      908.22      912.44     29.97 o
   7  -5   9      442.53      474.40     24.69 o
   8  -5   9      349.77      324.35     23.55 o
   9  -5   9        3.39       10.65     17.98 o
  -9  -4   9        8.37        2.05     15.25 o
  -8  -4   9       82.00       81.95      7.90 o
  -7  -4   9       50.80       40.42      7.02 o
  -6  -4   9       97.64       86.90      7.13 o
  -5  -4   9       84.40      103.18      8.83 o
  -4  -4   9      300.83      272.17     17.41 o
  -3  -4   9       91.11       86.16      5.97 o
  -2  -4   9     1417.77     1348.38     27.90 o
  -1  -4   9     1621.72     1425.08     27.84 o
   0  -4   9     2865.44     2637.43     25.91 o
   1  -4   9        0.61       -1.85     10.17 o
   2  -4   9      516.46      612.18     20.40 o
   3  -4   9      624.64      628.45     21.59 o
   4  -4   9      497.84      506.84     20.88 o
   5  -4   9      158.04      168.94     13.89 o
   6  -4   9      677.66      678.99     26.05 o
   7  -4   9      233.36      245.30     17.39 o
   8  -4   9      659.44      614.96     30.00 o
   9  -4   9      249.23      290.21     20.14 o
 -10  -3   9        0.02        4.46     15.08 o
  -9  -3   9        2.32        5.94     15.31 o
  -8  -3   9      140.95      119.68      9.52 o
  -7  -3   9        3.89      -12.84     12.84 o
  -6  -3   9      206.13      186.52     14.40 o
  -5  -3   9        9.80       -3.69     11.53 o
  -4  -3   9      239.21      251.15     16.56 o
  -3  -3   9        4.03        3.98     10.17 o
  -2  -3   9     2043.45     1933.37     32.33 o
  -1  -3   9     1574.80     1632.68     29.09 o
   0  -3   9     4963.86     4651.34     33.63 o
   1  -3   9      843.37      891.42     23.10 o
   2  -3   9      764.41      800.32     22.24 o
   3  -3   9      676.45      738.45     22.84 o
   4  -3   9     1279.36     1267.73     30.05 o
   5  -3   9      328.63      299.87     20.08 o
   6  -3   9        1.94      -11.93     14.18 o
   7  -3   9       96.68       88.97      7.78 o
   8  -3   9      370.62      318.47     24.40 o
   9  -3   9      410.24      380.03     25.94 o
 -10  -2   9        0.12        7.61     15.57 o
  -9  -2   9       14.39       15.37      6.73 o
  -8  -2   9      120.40      111.95      8.44 o
  -7  -2   9      156.67      130.47     11.28 o
  -6  -2   9       60.74       48.92      6.62 o
  -5  -2   9        1.03        3.04      5.23 o
  -4  -2   9        4.26       11.82     10.34 o
  -3  -2   9      185.80      182.49     14.06 o
  -2  -2   9     1368.55     1428.40     28.12 o
  -1  -2   9     2293.34     2355.58     34.51 o
   0  -2   9     2587.32     2758.75     54.00 o
   1  -2   9     1583.04     1755.20     31.25 o
   2  -2   9       82.40      104.28      8.98 o
   3  -2   9      442.07      506.36     20.45 o
   4  -2   9     1692.39     1635.18     35.71 o
   5  -2   9       10.06      -15.28     15.28 o
   6  -2   9       86.20       81.98      7.67 o
   7  -2   9       69.67       55.22      7.84 o
   8  -2   9      248.80      217.43     16.87 o
   9  -2   9       83.90       73.83     10.03 o
 -10  -1   9       24.49       26.48      8.38 o
  -9  -1   9       17.26        6.65     16.16 o
  -8  -1   9      564.16      553.06     26.73 o
  -7  -1   9      136.72      122.09      9.72 o
  -6  -1   9        2.05       -0.74      5.80 o
  -5  -1   9        6.73       10.71     11.82 o
  -4  -1   9     1928.88     1985.72     35.57 o
  -3  -1   9      784.29      890.62     23.63 o
  -2  -1   9      493.80      497.50     18.27 o
  -1  -1   9       86.66      112.78      9.32 o
   0  -1   9     1180.96     1244.42     42.06 o
   1  -1   9      492.96      520.51     18.89 o
   2  -1   9       22.24       25.85      4.83 o
   3  -1   9       88.38      109.31      8.21 o
   4  -1   9     2203.17     2134.09     40.68 o
   5  -1   9     1477.79     1400.33     36.39 o
   6  -1   9       34.04       28.32      6.79 o
   7  -1   9        2.51        1.82     13.07 o
   8  -1   9       39.76       24.12      8.35 o
 -10   0   9       11.85        8.47     16.28 o
  -9   0   9       81.03       89.91      8.38 o
  -8   0   9      702.91      693.25     29.12 o
  -7   0   9      156.08      148.29     12.95 o
  -6   0   9      101.72       99.40      7.41 o
  -5   0   9       77.10       83.46      7.41 o
  -4   0   9     1443.27     1454.59     31.56 o
  -3   0   9     2279.57     2541.45     38.72 o
  -2   0   9      446.83      547.55     19.20 o
  -1   0   9      253.74      305.61     14.83 o
   0   0   9      282.81      263.85     11.00 o
   1   0   9       30.15       34.46      4.89 o
   2   0   9        0.29        3.35      9.60 o
   3   0   9       10.60       -4.89     10.99 o
   4   0   9      239.42      269.30     17.95 o
   5   0   9      756.18      819.92     28.69 o
   6   0   9       13.85        6.56      6.48 o
   7   0   9        0.87       -7.61     13.49 o
   8   0   9       17.40       19.17      8.04 o
 -10   1   9       14.41      -11.62     17.02 o
  -9   1   9        0.46        4.97      7.02 o
  -8   1   9      390.08      394.78     24.63 o
  -7   1   9      372.97      366.14     21.93 o
  -6   1   9       28.97       33.98      6.22 o
  -5   1   9      204.41      190.02     14.20 o
  -4   1   9     2343.24     2423.36     40.31 o
  -3   1   9     1958.87     2268.83     37.55 o
  -2   1   9     1778.88     2143.47     35.31 o
  -1   1   9      274.14      305.41     15.60 o
   0   1   9      422.82      401.79     13.99 o
   1   1   9      262.78      294.19     16.45 o
   2   1   9        3.80        6.59     10.45 o
   3   1   9       67.26       70.14      6.39 o
   4   1   9      202.51      204.56     15.45 o
   5   1   9       83.78       92.30      9.03 o
   6   1   9        0.73       -7.93     13.58 o
   7   1   9        0.34       -8.98     14.77 o
 -10   2   9        0.28       18.95     16.70 o
  -9   2   9       11.12      -10.40     15.23 o
  -8   2   9       27.02       29.71      7.07 o
  -7   2   9      545.65      620.87     25.28 o
  -6   2   9       84.62       76.61      7.07 o
  -5   2   9        2.95       -9.46     12.30 o
  -4   2   9     1218.04     1262.56     31.16 o
  -3   2   9     2530.04     2804.73     42.36 o
  -2   2   9     1223.09     1407.10     30.23 o
  -1   2   9      396.69      387.19     18.12 o
   0   2   9       17.90       21.29      9.32 o
   1   2   9      712.00      700.75     23.69 o
   2   2   9        0.78       10.94     11.99 o
   3   2   9       15.72       10.48     13.21 o
   4   2   9       89.07      104.31      9.23 o
   5   2   9      173.11      202.26     14.97 o
   6   2   9       35.87       43.55      7.41 o
   7   2   9        1.52      -13.83     14.91 o
 -10   3   9      147.30      140.08     10.62 o
  -9   3   9       30.53       38.38      8.04 o
  -8   3   9       56.04       50.59      7.73 o
  -7   3   9       84.96       98.00      7.56 o
  -6   3   9        7.38       -4.23     12.30 o
  -5   3   9       20.30        8.07      6.45 o
  -4   3   9      170.97      164.90     14.09 o
  -3   3   9      394.68      419.77     19.29 o
  -2   3   9       31.45       28.21      5.34 o
  -1   3   9      251.06      227.85     15.48 o
   0   3   9      952.83      835.86     18.37 o
   1   3   9     1208.62     1152.74     30.88 o
   2   3   9        1.34        8.24     12.36 o
   3   3   9        0.18       14.60      6.16 o
   4   3   9        1.35        4.15     13.86 o
   5   3   9       95.21       90.73      8.15 o
   6   3   9        1.01      -12.93     14.77 o
 -10   4   9       78.74       74.65      9.80 o
  -9   4   9      418.14      447.93     27.47 o
  -8   4   9       41.71       49.71      7.76 o
  -7   4   9       44.03       55.42      7.02 o
  -6   4   9      213.09      228.54     17.75 o
  -5   4   9       53.89       57.84      6.82 o
  -4   4   9        0.69      -11.33     12.87 o
  -3   4   9       31.37       25.03      5.51 o
  -2   4   9      116.53      113.66      8.38 o
  -1   4   9       88.71       91.44      7.39 o
   0   4   9     1768.73     1648.70     25.68 o
   1   4   9      886.35      870.80     28.44 o
   2   4   9       49.46       39.91      6.42 o
   3   4   9       33.47       35.37      6.68 o
   4   4   9      131.65      121.19      9.80 o
   5   4   9      261.45      241.35     18.86 o
   6   4   9        4.08      -17.07     17.07 o
 -10   5   9        0.75        2.22     14.77 o
  -9   5   9      171.49      158.31     13.15 o
  -8   5   9       12.52      -13.92     16.16 o
  -7   5   9       96.08      105.39      8.35 o
  -6   5   9      181.03      205.36     16.02 o
  -5   5   9      313.04      385.69     21.19 o
  -4   5   9       77.08       72.10      7.16 o
  -3   5   9       12.39        9.60      5.45 o
  -2   5   9       32.33       38.07      5.91 o
  -1   5   9       72.35       67.50      6.82 o
   0   5   9      300.39      284.68     17.61 o
   1   5   9      273.22      251.97     18.89 o
   2   5   9       44.42       38.92      6.93 o
   3   5   9       65.18       66.87      7.04 o
   4   5   9      323.50      326.91     24.09 o
   5   5   9      242.29      248.90     20.25 o
  -9   6   9        3.42       11.73     17.30 o
  -8   6   9        3.00       13.58     16.19 o
  -7   6   9      309.50      282.34     21.67 o
  -6   6   9       74.77       86.93      7.64 o
  -5   6   9      408.74      390.77     22.98 o
  -4   6   9       25.53       27.78      6.42 o
  -3   6   9       45.95       60.85      6.48 o
  -2   6   9       66.19       57.47      6.56 o
  -1   6   9      173.10      160.42     12.36 o
   0   6   9       10.08       -2.06      5.80 o
   1   6   9      302.63      285.15     21.70 o
   2   6   9      110.95      102.15      8.27 o
   3   6   9       29.79       29.66      6.96 o
   4   6   9       20.22       23.89      7.30 o
  -9   7   9       10.33       -3.35     17.13 o
  -8   7   9       29.29       25.99      8.72 o
  -7   7   9      261.69      230.64     17.39 o
  -6   7   9       72.91       73.83      8.12 o
  -5   7   9      339.62      355.18     22.36 o
  -4   7   9       97.02       94.40      8.01 o
  -3   7   9      180.12      162.32     13.81 o
  -2   7   9       60.89       56.19      7.39 o
  -1   7   9      679.20      644.67     28.15 o
   0   7   9        3.84        3.85     10.76 o
   1   7   9      163.11      170.78     12.22 o
   2   7   9       30.83       27.67      7.44 o
   3   7   9       80.33      100.62      9.09 o
  -8   8   9       23.66       23.66      8.47 o
  -7   8   9       60.52       54.00      8.41 o
  -6   8   9       49.62       51.62      7.27 o
  -5   8   9       37.19       37.84      7.33 o
  -4   8   9      109.09      107.52      8.38 o
  -3   8   9     1125.55     1079.82     37.92 o
  -2   8   9      120.88      115.11     11.65 o
  -1   8   9      688.52      647.15     30.25 o
   0   8   9       40.54       34.12     10.33 o
   1   8   9       33.81       17.04     15.88 o
   2   8   9       35.62       43.29      8.21 o
  -7   9   9        4.84       18.29     14.63 o
  -6   9   9       63.15       61.02      8.29 o
  -5   9   9        0.70      -12.07     15.40 o
  -4   9   9       19.52        0.00     16.22 o
  -3   9   9      190.44      195.58     14.60 o
  -2   9   9      673.27      615.13     30.54 o
  -1   9   9      297.15      277.06     21.22 o
   0   9   9       17.31      -10.13     16.62 o
   1   9   9       11.00       18.07      8.27 o
  -6  10   9        3.49        3.27     15.03 o
  -5  10   9       65.16       14.12     19.40 o
  -4  10   9       34.58       27.02      8.58 o
  -3  10   9       15.05       22.53      7.81 o
  -2  10   9       50.33       52.04      8.61 o
  -1  10   9      159.70      170.33     14.54 o
   1 -16  10        5.06      -16.85     16.85 o
   2 -16  10       21.71       33.21      8.47 o
   3 -16  10       78.23       83.23      9.54 o
  -1 -15  10        0.83       11.90     15.43 o
   0 -15  10       57.26       64.50      8.55 o
   1 -15  10      247.62      283.76     21.02 o
   2 -15  10      278.64      349.35     23.89 o
   3 -15  10      138.72      152.23     11.79 o
   4 -15  10       21.03       35.99      7.84 o
   5 -15  10        2.23        2.13     16.25 o
  -3 -14  10       10.85       17.07      8.04 o
  -2 -14  10        6.39      -15.51     15.51 o
  -1 -14  10       63.79       59.91      8.38 o
   0 -14  10      124.07      108.82     15.74 o
   1 -14  10       11.52       12.56      6.79 o
   2 -14  10      347.77      334.24     24.29 o
   3 -14  10       11.26       -7.56     15.28 o
   4 -14  10       16.36       18.07      7.56 o
   5 -14  10       40.67       30.79      8.58 o
   6 -14  10      336.09      411.31     26.93 o
  -4 -13  10        4.16        2.16     16.31 o
  -3 -13  10       19.27       18.58     15.17 o
  -2 -13  10       29.81       27.02      7.10 o
  -1 -13  10       28.00       30.99      6.82 o
   0 -13  10        8.68        3.46      9.03 o
   1 -13  10        0.04       -4.37     13.10 o
   2 -13  10      318.61      322.19     22.27 o
   3 -13  10      151.31      133.00     10.14 o
   4 -13  10        7.72       13.47      6.65 o
   5 -13  10      127.58      120.11      8.81 o
   6 -13  10      343.92      357.76     25.28 o
   7 -13  10      310.61      329.21     23.04 o
  -5 -12  10      198.39      220.01     18.46 o
  -4 -12  10      250.96      224.13     17.02 o
  -3 -12  10       35.06       18.07     15.82 o
  -2 -12  10      371.28      385.80     24.94 o
  -1 -12  10      304.73      327.90     22.04 o
   0 -12  10      259.30      259.11     20.20 o
   1 -12  10      135.60      127.29      8.66 o
   2 -12  10       39.83       40.40      6.85 o
   3 -12  10      781.37      738.36     28.55 o
   4 -12  10     1259.87     1223.61     36.30 o
   5 -12  10      300.58      296.20     22.90 o
   6 -12  10       32.22       17.64     16.11 o
   7 -12  10       32.61       41.93      8.12 o
   8 -12  10      165.82      185.70     15.17 o
  -6 -11  10       32.23       34.00      9.23 o
  -5 -11  10        5.62       -3.04     16.05 o
  -4 -11  10       27.81        1.85     14.83 o
  -3 -11  10      140.95      159.05     12.70 o
  -2 -11  10      457.06      475.05     25.17 o
  -1 -11  10      591.09      619.65     26.48 o
   0 -11  10      800.39      816.91     20.24 o
   1 -11  10      432.35      439.49     22.92 o
   2 -11  10        2.61        6.45      6.16 o
   3 -11  10       64.49       81.19      7.61 o
   4 -11  10       30.49       39.09      6.82 o
   5 -11  10      800.24      816.99     30.45 o
   6 -11  10       14.87       24.29      6.85 o
   7 -11  10       14.89       -6.82     14.89 o
   8 -11  10        1.39        8.55     13.18 o
  -6 -10  10      450.21      411.17     29.00 o
  -5 -10  10      485.80      534.71     27.04 o
  -4 -10  10      387.41      390.54     23.01 o
  -3 -10  10      186.87      180.30     12.64 o
  -2 -10  10       61.05       79.88      7.02 o
  -1 -10  10      395.13      396.88     22.19 o
   0 -10  10      966.92      947.74     20.62 o
   1 -10  10      702.08      667.57     25.82 o
   2 -10  10      629.10      646.52     25.62 o
   3 -10  10     2601.26     2752.77     48.01 o
   4 -10  10     1819.08     1866.10     41.45 o
   5 -10  10      677.32      682.60     27.30 o
   6 -10  10      257.29      253.22     18.07 o
   7 -10  10       10.77        9.35     12.90 o
   8 -10  10        1.11        3.12     15.17 o
  -7  -9  10      267.52      279.90     21.05 o
  -6  -9  10        4.25       -3.86     15.96 o
  -5  -9  10       57.33       73.55      7.81 o
  -4  -9  10      469.03      519.28     24.74 o
  -3  -9  10      395.74      384.09     22.21 o
  -2  -9  10      177.78      152.69     11.96 o
  -1  -9  10       33.56       23.98      6.25 o
   0  -9  10      283.47      239.62     12.03 o
   1  -9  10     1167.19     1118.31     30.48 o
   2  -9  10      245.67      251.92     17.84 o
   3  -9  10        2.20        4.06     12.22 o
   4  -9  10      837.20      837.73     28.09 o
   5  -9  10      561.73      555.79     24.69 o
   6  -9  10       51.87       29.69      7.04 o
   7  -9  10       63.79       63.38      7.50 o
   8  -9  10       44.12       46.99      8.86 o
   9  -9  10      152.00      165.84     13.01 o
  -8  -8  10        7.83        2.76      8.38 o
  -7  -8  10      250.53      259.50     19.86 o
  -6  -8  10       34.78       33.38      7.61 o
  -5  -8  10       87.14       85.48      7.78 o
  -4  -8  10       66.01       70.36      7.16 o
  -3  -8  10      289.33      272.54     19.74 o
  -2  -8  10       35.34       49.00      5.97 o
  -1  -8  10        3.21       13.55     10.82 o
   0  -8  10       61.45       72.34      8.00 o
   1  -8  10      572.17      579.54     22.87 o
   2  -8  10       36.70       46.39      5.88 o
   3  -8  10      399.24      422.10     20.77 o
   4  -8  10        6.15       19.46      5.62 o
   5  -8  10       36.48       20.79      6.65 o
   6  -8  10      185.82      186.86     13.83 o
   7  -8  10      926.13      885.31     32.47 o
   8  -8  10      239.71      234.08     19.00 o
   9  -8  10      179.81      205.07     15.48 o
  -8  -7  10      147.31      138.12     11.33 o
  -7  -7  10      373.55      343.95     26.31 o
  -6  -7  10       78.26       73.06      7.81 o
  -5  -7  10        1.02        7.73      5.99 o
  -4  -7  10      187.30      203.28     15.79 o
  -3  -7  10     2821.20     2736.70     45.59 o
  -2  -7  10      440.86      462.61     20.06 o
  -1  -7  10      446.18      407.22     19.52 o
   0  -7  10        6.82       28.61     10.37 o
   1  -7  10      526.76      546.64     20.94 o
   2  -7  10       86.25       82.86      6.14 o
   3  -7  10       68.38       74.43      6.31 o
   4  -7  10       34.88       38.32      6.39 o
   5  -7  10      513.91      482.55     23.18 o
   6  -7  10       21.89       36.76      6.65 o
   7  -7  10      115.09      118.97      8.44 o
   8  -7  10      370.62      351.34     24.06 o
   9  -7  10      306.70      314.95     22.21 o
  -9  -6  10       21.44        5.62     17.44 o
  -8  -6  10      287.61      298.13     21.39 o
  -7  -6  10      243.77      232.29     19.40 o
  -6  -6  10      256.61      267.45     17.95 o
  -5  -6  10      304.43      325.01     19.63 o
  -4  -6  10       64.24       49.54      6.82 o
  -3  -6  10       31.51       12.75     13.52 o
  -2  -6  10        9.96       26.76      5.60 o
  -1  -6  10       19.54        1.62     10.91 o
   0  -6  10      150.64      152.88      8.39 o
   1  -6  10      893.54     1011.24     26.19 o
   2  -6  10      582.82      647.32     22.02 o
   3  -6  10      874.66      966.73     26.82 o
   4  -6  10        9.40        7.16     10.91 o
   5  -6  10       14.23       13.49     12.56 o
   6  -6  10     1136.84     1049.51     33.07 o
   7  -6  10      532.81      492.58     24.91 o
   8  -6  10      175.82      174.59     15.91 o
   9  -6  10      343.57      294.95     23.01 o
  -9  -5  10       27.06       30.91      8.38 o
  -8  -5  10       31.74        4.80     15.94 o
  -7  -5  10      383.12      440.37     24.15 o
  -6  -5  10      210.33      223.79     17.16 o
  -5  -5  10      175.69      183.99     15.48 o
  -4  -5  10        6.71       11.96     11.45 o
  -3  -5  10     1062.00     1087.71     28.24 o
  -2  -5  10      541.32      541.27     21.99 o
  -1  -5  10     1079.65     1025.42     26.05 o
   0  -5  10      455.59      391.46     13.62 o
   1  -5  10       64.18       52.13      5.45 o
   2  -5  10       12.80        6.14      5.23 o
   3  -5  10       83.51       81.87      7.50 o
   4  -5  10       59.82       64.37      6.62 o
   5  -5  10      723.74      822.25     27.19 o
   6  -5  10      234.86      267.80     19.43 o
   7  -5  10      143.71      143.77      9.63 o
   8  -5  10      355.65      309.07     24.15 o
   9  -5  10       21.40       10.65      8.95 o
  -9  -4  10        0.59       -7.36     16.42 o
  -8  -4  10        0.33       -5.57     14.57 o
  -7  -4  10      242.94      265.83     17.78 o
  -6  -4  10        2.42        9.72     12.30 o
  -5  -4  10        0.23        0.68     12.81 o
  -4  -4  10       18.47       13.35     11.87 o
  -3  -4  10      528.25      502.69     20.17 o
  -2  -4  10      146.13      145.87     11.79 o
  -1  -4  10       45.31       46.64      5.06 o
   0  -4  10      741.50      715.18     17.16 o
   1  -4  10     3446.89     3810.77     47.33 o
   2  -4  10      618.94      650.87     21.87 o
   3  -4  10      612.95      647.29     22.78 o
   4  -4  10      101.58      144.17     12.58 o
   5  -4  10     1807.71     1881.55     40.37 o
   6  -4  10     1035.91     1023.94     33.41 o
   7  -4  10      121.71      123.97     11.08 o
   8  -4  10      167.52      148.48     11.19 o
  -9  -3  10      225.34      209.93     16.11 o
  -8  -3  10       16.81      -18.07     18.07 o
  -7  -3  10      175.33      218.74     15.79 o
  -6  -3  10       71.36       54.66      6.56 o
  -5  -3  10      221.65      231.83     17.90 o
  -4  -3  10       49.51       48.75      5.68 o
  -3  -3  10     1650.54     1651.40     32.78 o
  -2  -3  10      692.50      725.12     21.73 o
  -1  -3  10      139.12      165.59     13.21 o
   0  -3  10      264.82      226.60     13.39 o
   1  -3  10     3559.03     3848.21     47.41 o
   2  -3  10      237.42      261.60     16.11 o
   3  -3  10        1.72       17.27      5.31 o
   4  -3  10      301.25      354.52     20.00 o
   5  -3  10      770.93      823.67     29.43 o
   6  -3  10      335.47      346.09     21.62 o
   7  -3  10      349.70      357.33     23.81 o
   8  -3  10       28.73       18.27      8.29 o
 -10  -2  10       11.56       -6.45      8.64 o
  -9  -2  10       15.11       32.30      7.84 o
  -8  -2  10       32.56       34.71      7.53 o
  -7  -2  10       23.73       23.58      6.59 o
  -6  -2  10      157.13      175.90     14.18 o
  -5  -2  10      694.36      732.20     25.68 o
  -4  -2  10      622.69      708.08     24.20 o
  -3  -2  10      202.34      195.58     14.40 o
  -2  -2  10      312.64      303.70     16.11 o
  -1  -2  10      296.34      342.34     15.99 o
   0  -2  10       31.88       32.63      3.92 o
   1  -2  10     1747.51     1940.02     34.63 o
   2  -2  10      150.07      156.84     12.04 o
   3  -2  10       56.81       60.68      6.11 o
   4  -2  10     2368.03     2401.60     43.95 o
   5  -2  10     3359.61     3314.53     54.40 o
   6  -2  10      566.77      573.63     26.08 o
   7  -2  10      704.52      665.50     30.42 o
   8  -2  10       13.65       22.36      7.95 o
 -10  -1  10       40.98       49.49      8.58 o
  -9  -1  10       94.03      105.59      9.12 o
  -8  -1  10       15.86       26.02      7.58 o
  -7  -1  10       80.42       76.25      7.50 o
  -6  -1  10      171.85      189.62     14.32 o
  -5  -1  10      388.68      409.01     20.23 o
  -4  -1  10      455.28      474.49     21.25 o
  -3  -1  10      699.07      751.77     24.09 o
  -2  -1  10     1799.21     2097.56     35.99 o
  -1  -1  10      623.09      818.98     23.12 o
   0  -1  10      207.72      227.27      9.97 o
   1  -1  10      182.05      187.12     14.49 o
   2  -1  10      568.80      617.77     22.30 o
   3  -1  10      234.72      256.49     18.64 o
   4  -1  10      329.70      368.98     21.19 o
   5  -1  10       19.95       22.21      7.04 o
   6  -1  10      560.29      487.61     25.51 o
   7  -1  10       51.57       42.36      8.21 o
   8  -1  10        0.58       -2.22     13.95 o
 -10   0  10        0.64       -3.30     16.48 o
  -9   0  10       50.44       47.87      8.27 o
  -8   0  10      161.15      145.47      9.43 o
  -7   0  10      702.24      651.24     27.73 o
  -6   0  10       29.90       12.58     14.23 o
  -5   0  10      217.37      283.22     18.44 o
  -4   0  10       79.69       83.46      7.04 o
  -3   0  10     2174.04     2448.08     41.05 o
  -2   0  10      403.80      477.16     20.03 o
  -1   0  10      227.61      240.50     15.23 o
   0   0  10      865.97      883.23     44.02 o
   1   0  10      301.56      310.89     17.41 o
   2   0  10      766.79      797.56     25.91 o
   3   0  10       42.44       37.07      6.48 o
   4   0  10       55.55       55.05      7.04 o
   5   0  10       50.77       50.59      7.04 o
   6   0  10       13.15        0.00     14.49 o
   7   0  10       43.89       38.38      7.98 o
 -10   1  10       85.15       93.37      9.46 o
  -9   1  10        7.33       21.08      7.30 o
  -8   1  10       13.53       -1.76     15.45 o
  -7   1  10      130.45      113.80      8.12 o
  -6   1  10      481.26      495.39     23.81 o
  -5   1  10     1002.56     1127.28     31.82 o
  -4   1  10      936.51     1113.34     30.59 o
  -3   1  10     1103.78     1281.88     31.08 o
  -2   1  10     1446.63     1717.96     34.37 o
  -1   1  10     1606.41     1716.45     33.83 o
   0   1  10      244.93      218.48     11.49 o
   1   1  10      119.74      143.85     12.75 o
   2   1  10      297.45      392.08     20.17 o
   3   1  10     1074.08     1196.71     33.07 o
   4   1  10     1769.95     1701.54     41.42 o
   5   1  10        0.62       -6.99     13.29 o
   6   1  10       35.75       36.56      7.30 o
   7   1  10        7.47        4.26     15.17 o
 -10   2  10       26.95       26.31      8.64 o
  -9   2  10      234.10      180.81     16.39 o
  -8   2  10        1.07       -8.95     14.43 o
  -7   2  10      270.77      268.08     17.78 o
  -6   2  10      278.75      267.94     19.86 o
  -5   2  10      180.23      158.51     12.39 o
  -4   2  10      212.63      225.58     16.87 o
  -3   2  10       41.68       45.42      6.36 o
  -2   2  10        5.69        6.14     10.91 o
  -1   2  10      588.50      589.14     22.13 o
   0   2  10      176.79      196.15     28.62 o
   1   2  10      592.77      610.50     24.23 o
   2   2  10      176.76      177.37     13.58 o
   3   2  10      786.96      793.81     28.61 o
   4   2  10      180.98      197.97     15.20 o
   5   2  10        9.22       11.11     13.98 o
   6   2  10       56.79       46.16      8.21 o
 -10   3  10        1.21       -5.57     16.36 o
  -9   3  10       82.42      106.04      9.20 o
  -8   3  10       30.33       24.97      7.61 o
  -7   3  10       56.61       52.70      7.64 o
  -6   3  10      296.24      263.82     20.00 o
  -5   3  10     1520.66     1658.90     37.92 o
  -4   3  10      674.73      755.46     26.79 o
  -3   3  10       55.35       68.80      7.27 o
  -2   3  10       90.70      112.58      9.74 o
  -1   3  10       44.96       44.71      6.22 o
   0   3  10      212.75      196.85     19.05 o
   1   3  10      202.07      203.03     15.43 o
   2   3  10      350.78      363.58     21.62 o
   3   3  10      456.11      447.64     24.12 o
   4   3  10      194.44      199.28     16.19 o
   5   3  10      131.14      129.08     11.42 o
   6   3  10       50.62       54.31      8.52 o
  -9   4  10        3.51      -14.66     16.76 o
  -8   4  10      347.12      363.47     24.86 o
  -7   4  10       18.07       18.92      7.07 o
  -6   4  10       37.41       41.59      7.24 o
  -5   4  10        1.71      -11.36     13.69 o
  -4   4  10      201.00      254.42     18.24 o
  -3   4  10        0.35       -2.13     11.53 o
  -2   4  10       14.21       17.30      5.71 o
  -1   4  10       65.54       71.67      6.45 o
   0   4  10       72.75       76.81      6.70 o
   1   4  10        2.30        6.14     12.04 o
   2   4  10      260.71      256.46     16.96 o
   3   4  10        5.58        8.86     13.52 o
   4   4  10        8.10       13.49     14.43 o
   5   4  10      181.92      161.86     11.16 o
  -9   5  10      140.07      141.27     14.20 o
  -8   5  10      303.80      311.29     21.65 o
  -7   5  10       54.49       64.23      8.29 o
  -6   5  10       28.56       32.24      6.93 o
  -5   5  10       48.57       40.31      6.96 o
  -4   5  10      439.41      453.83     24.60 o
  -3   5  10       10.92       -4.57     11.33 o
  -2   5  10      123.19      149.05     12.16 o
  -1   5  10      262.50      254.98     16.99 o
   0   5  10      131.52      137.39      7.19 o
   1   5  10        0.34       11.62     12.41 o
   2   5  10        0.75        4.40     12.39 o
   3   5  10       16.73        8.61     13.15 o
   4   5  10       28.84       26.93      7.84 o
  -9   6  10      118.56      133.57     10.85 o
  -8   6  10       70.78       83.80      9.77 o
  -7   6  10       43.78       31.53      8.38 o
  -6   6  10      172.62      154.59     11.48 o
  -5   6  10       98.64      108.63      9.35 o
  -4   6  10      136.33      117.38      9.32 o
  -3   6  10       44.50       36.39      6.96 o
  -2   6  10      193.36      201.61     16.68 o
  -1   6  10        8.70       12.64     14.23 o
   0   6  10      280.73      266.67     13.37 o
   1   6  10        7.30       13.95      6.19 o
   2   6  10       24.62       31.59      7.53 o
   3   6  10        8.97        8.27     15.28 o
   4   6  10       40.80       46.84      8.83 o
  -8   7  10      153.74      144.59     13.32 o
  -7   7  10        9.59       -2.02     16.16 o
  -6   7  10       10.89       13.21     13.95 o
  -5   7  10        0.72       -1.87     14.18 o
  -4   7  10      248.33      266.46     19.52 o
  -3   7  10       71.06       82.07      8.12 o
  -2   7  10     1102.43     1067.09     35.28 o
  -1   7  10      413.18      392.42     25.82 o
   0   7  10      359.39      399.65     18.32 o
   1   7  10       26.54       14.94      7.73 o
   2   7  10        5.25        2.07     15.54 o
  -7   8  10        0.21        9.66     14.26 o
  -6   8  10        8.03       27.98      7.44 o
  -5   8  10       44.64       53.97      8.18 o
  -4   8  10       64.95       53.04      8.72 o
  -3   8  10      283.01      248.51     16.87 o
  -2   8  10        6.18       -9.63     16.39 o
  -1   8  10      242.40      202.09     15.54 o
   0   8  10      264.95      283.39     15.02 o
   1   8  10       42.68       49.43      9.12 o
  -6   9  10        4.53       10.79     15.57 o
  -5   9  10       68.50       73.43      9.15 o
  -4   9  10      147.30      161.44     12.78 o
  -3   9  10       61.29       78.92      9.12 o
  -2   9  10       23.75       18.83     16.39 o
  -1   9  10       22.92       11.93     16.56 o
  -1 -15  11        4.63       16.53      7.98 o
   0 -15  11       48.01       38.86     24.73 o
   1 -15  11       46.27       46.39      8.72 o
   2 -15  11        0.56        0.77      7.24 o
   3 -15  11      192.48      192.03     15.00 o
   4 -15  11      122.31      113.12     10.82 o
   5 -15  11      119.53      101.84      9.43 o
  -3 -14  11       16.64       18.21     15.94 o
  -2 -14  11        3.23      -15.57     15.57 o
  -1 -14  11       98.28      130.67     10.06 o
   0 -14  11        4.52       11.56      5.71 o
   1 -14  11        2.04       -8.83     15.08 o
   2 -14  11        0.48       13.38     13.52 o
   3 -14  11      209.67      246.06     17.98 o
   4 -14  11      195.59      188.88     14.69 o
   5 -14  11      137.41      134.22      9.91 o
   6 -14  11       50.72       42.89      8.95 o
  -4 -13  11        1.80        7.93      7.56 o
  -3 -13  11       73.42       64.85      8.55 o
  -2 -13  11       52.14       16.99     18.61 o
  -1 -13  11       11.28       14.09     14.09 o
   0 -13  11       29.27       41.68      4.80 o
   1 -13  11       67.08       77.64      7.64 o
   2 -13  11       32.30       35.22      6.90 o
   3 -13  11        2.58       -6.36     14.20 o
   4 -13  11      145.18      158.48     12.75 o
   5 -13  11      387.69      368.50     25.28 o
   6 -13  11        3.10       17.27     16.31 o
   7 -13  11       47.83       53.26      9.12 o
  -5 -12  11        5.92       10.06     15.82 o
  -4 -12  11        0.84      -10.17     15.20 o
  -3 -12  11      122.49      163.60     13.04 o
  -2 -12  11      142.96      154.14     12.30 o
  -1 -12  11        0.03       11.33     12.10 o
   0 -12  11       11.20       -2.94      9.59 o
   1 -12  11      451.51      422.98     23.29 o
   2 -12  11       72.38       63.46      7.90 o
   3 -12  11      617.24      627.09     29.17 o
   4 -12  11       19.21       28.72      7.16 o
   5 -12  11      244.46      285.07     21.85 o
   6 -12  11      291.60      286.57     22.78 o
   7 -12  11        0.85       10.57     14.35 o
  -6 -11  11       68.21       68.23      9.97 o
  -5 -11  11       87.54       90.34      9.57 o
  -4 -11  11      155.17      144.22     11.50 o
  -3 -11  11      209.85      237.57     18.38 o
  -2 -11  11      284.99      322.05     22.56 o
  -1 -11  11       11.52       18.44      6.16 o
   0 -11  11      173.06      158.90     18.72 o
   1 -11  11      629.38      580.25     27.33 o
   2 -11  11     2067.19     1998.45     43.69 o
   3 -11  11      423.22      380.91     23.32 o
   4 -11  11       95.22       95.14      8.32 o
   5 -11  11      135.04      159.00     13.86 o
   6 -11  11      357.04      344.84     23.92 o
   7 -11  11        4.67        5.08     14.94 o
   8 -11  11        0.40      -16.45     16.45 o
  -6 -10  11       31.90       28.04      8.83 o
  -5 -10  11       43.01       66.96      8.18 o
  -4 -10  11       14.60       18.52     15.34 o
  -3 -10  11      535.18      576.01     27.53 o
  -2 -10  11      443.23      438.72     23.32 o
  -1 -10  11        7.36       13.86      5.71 o
   0 -10  11       77.17       63.09      4.95 o
   1 -10  11      602.12      588.03     24.29 o
   2 -10  11      504.18      466.82     23.61 o
   3 -10  11      757.79      804.27     29.03 o
   4 -10  11      207.21      222.88     16.36 o
   5 -10  11      435.38      484.03     25.62 o
   6 -10  11      326.40      368.90     22.92 o
   7 -10  11        1.03      -15.54     15.54 o
   8 -10  11       38.73       39.43      8.07 o
  -7  -9  11      152.23      153.17     11.16 o
  -6  -9  11       49.00       37.33      8.95 o
  -5  -9  11       33.97        4.86      7.58 o
  -4  -9  11        6.11       21.87      6.11 o
  -3  -9  11      753.85      708.02     27.84 o
  -2  -9  11      465.76      496.62     23.44 o
  -1  -9  11       24.82       32.33      6.11 o
   0  -9  11        0.25       -9.18     15.38 o
   1  -9  11     1106.54     1102.77     30.94 o
   2  -9  11     1292.32     1247.96     33.18 o
   3  -9  11      263.86      230.01     16.87 o
   4  -9  11      246.89      256.66     19.63 o
   5  -9  11      114.61      122.61      9.06 o
   6  -9  11      701.19      704.76     28.92 o
   7  -9  11       40.17       42.04      7.56 o
   8  -9  11        7.70        6.39     15.45 o
  -7  -8  11       34.55       45.25      9.35 o
  -6  -8  11      218.94      218.00     17.41 o
  -5  -8  11      313.14      283.82     21.79 o
  -4  -8  11      120.47       99.06      7.53 o
  -3  -8  11        2.04      -14.03     14.03 o
  -2  -8  11      320.35      272.20     18.61 o
  -1  -8  11      245.64      225.44     15.34 o
   0  -8  11       22.84       29.31      4.07 o
   1  -8  11      454.45      468.80     21.45 o
   2  -8  11      524.31      505.96     22.84 o
   3  -8  11      201.20      188.31     15.65 o
   4  -8  11      263.99      245.75     19.57 o
   5  -8  11        9.59       -2.39     13.98 o
   6  -8  11        2.52       25.74      6.31 o
   7  -8  11       93.83       87.21      8.24 o
   8  -8  11        4.30       17.92     15.88 o
  -8  -7  11       29.96        8.64     18.92 o
  -7  -7  11      127.92      127.97     10.77 o
  -6  -7  11      695.23      691.89     29.71 o
  -5  -7  11      251.17      260.64     19.97 o
  -4  -7  11      272.68      256.38     19.52 o
  -3  -7  11       93.75       89.99      8.10 o
  -2  -7  11      372.88      314.18     18.41 o
  -1  -7  11      595.07      549.65     22.67 o
   0  -7  11      211.05      223.60     15.95 o
   1  -7  11      177.03      183.99     13.89 o
   2  -7  11      203.61      173.97     11.59 o
   3  -7  11        7.01      -11.45     11.70 o
   4  -7  11       42.32       42.70      6.16 o
   5  -7  11      164.36      168.09     12.07 o
   6  -7  11      228.49      200.58     15.48 o
   7  -7  11        7.19        4.69     14.26 o
   8  -7  11       34.79       31.73      9.03 o
  -8  -6  11      101.86       97.49     10.60 o
  -7  -6  11       94.05       95.70      9.15 o
  -6  -6  11      279.35      276.97     21.11 o
  -5  -6  11      131.22      157.32     12.61 o
  -4  -6  11     1177.53     1156.54     32.78 o
  -3  -6  11        9.94       10.43     12.64 o
  -2  -6  11      379.89      326.23     18.55 o
  -1  -6  11      337.65      267.37     17.39 o
   0  -6  11     1348.05     1152.71     21.06 o
   1  -6  11       75.24       69.20      6.56 o
   2  -6  11       76.76       74.57      6.70 o
   3  -6  11       72.56       63.35      6.53 o
   4  -6  11       19.98       17.92      5.91 o
   5  -6  11       20.00       16.79      6.39 o
   6  -6  11      433.39      376.11     23.49 o
   7  -6  11       32.33       29.03      6.87 o
   8  -6  11       88.74       85.96      9.23 o
  -9  -5  11       90.29      115.33     10.62 o
  -8  -5  11       47.84       42.58      8.92 o
  -7  -5  11        0.07      -12.56     15.48 o
  -6  -5  11      119.40      139.71     11.85 o
  -5  -5  11      188.78      190.67     15.60 o
  -4  -5  11      263.12      256.38     19.43 o
  -3  -5  11       79.78       77.30      6.76 o
  -2  -5  11      344.53      298.87     17.50 o
  -1  -5  11      248.63      218.57     15.45 o
   0  -5  11     2174.01     1888.03     31.39 o
   1  -5  11        8.29        7.24      5.60 o
   2  -5  11      250.22      276.49     17.56 o
   3  -5  11       26.84       23.29      6.22 o
   4  -5  11       34.26       45.20      6.39 o
   5  -5  11       90.10       79.11      7.44 o
   6  -5  11      348.38      280.41     19.00 o
   7  -5  11       27.56       16.08     15.00 o
   8  -5  11       75.41       67.33      9.18 o
  -9  -4  11        7.38       18.98      8.01 o
  -8  -4  11      200.23      158.34     13.21 o
  -7  -4  11       53.91       50.00      7.90 o
  -6  -4  11        0.84       -1.59     12.50 o
  -5  -4  11        3.79      -12.95     13.18 o
  -4  -4  11       11.65       15.08     13.32 o
  -3  -4  11        6.20        5.51     11.73 o
  -2  -4  11      793.55      807.62     24.66 o
  -1  -4  11      403.15      368.58     17.58 o
   0  -4  11      241.91      207.16     11.38 o
   1  -4  11       50.25       48.63      5.77 o
   2  -4  11       71.32       69.06      6.79 o
   3  -4  11      495.15      496.22     22.24 o
   4  -4  11      157.22      180.39     13.24 o
   5  -4  11      372.16      371.74     23.66 o
   6  -4  11      443.99      369.15     24.94 o
   7  -4  11      310.16      285.49     22.41 o
   8  -4  11       28.75       26.73      8.24 o
  -9  -3  11        6.31        7.16      8.29 o
  -8  -3  11      356.73      369.18     24.37 o
  -7  -3  11       68.72       59.68      7.73 o
  -6  -3  11        1.38       -1.51     12.61 o
  -5  -3  11       33.30       35.79      6.51 o
  -4  -3  11       21.07       30.34      6.05 o
  -3  -3  11      318.73      322.11     18.32 o
  -2  -3  11      964.15      932.92     26.39 o
  -1  -3  11       24.35       35.74      4.86 o
   0  -3  11       19.90       10.64      4.40 o
   1  -3  11       73.35       73.35      6.36 o
   2  -3  11     1252.34     1329.34     32.24 o
   3  -3  11      894.32      900.79     28.18 o
   4  -3  11     1824.53     1864.28     40.05 o
   5  -3  11       10.35       16.11      7.53 o
   6  -3  11      400.31      348.22     24.09 o
   7  -3  11      153.80      158.20     15.20 o
   8  -3  11      105.91       87.32      9.57 o
  -9  -2  11        9.22       17.47      8.21 o
  -8  -2  11       86.64       78.40      8.41 o
  -7  -2  11       86.33       80.53      7.81 o
  -6  -2  11        9.63       21.85      6.16 o
  -5  -2  11       35.06       37.84      6.76 o
  -4  -2  11      586.66      554.14     24.17 o
  -3  -2  11        0.41        1.22     11.59 o
  -2  -2  11       86.53       91.95      7.81 o
  -1  -2  11       83.27      109.60      9.23 o
   0  -2  11        8.70       -3.44      7.08 o
   1  -2  11      279.21      330.86     17.84 o
   2  -2  11     1326.32     1360.42     33.44 o
   3  -2  11      512.57      534.74     23.83 o
   4  -2  11     1022.30      944.17     31.16 o
   5  -2  11      493.95      475.25     25.03 o
   6  -2  11       93.93       92.98      8.29 o
   7  -2  11       45.74       47.01      7.95 o
  -9  -1  11        0.35      -15.82     15.82 o
  -8  -1  11       69.27       80.19      7.95 o
  -7  -1  11       29.16       33.01      6.96 o
  -6  -1  11      177.67      175.10     13.15 o
  -5  -1  11        2.53       10.45     13.07 o
  -4  -1  11      499.40      524.82     23.52 o
  -3  -1  11      551.09      586.75     23.07 o
  -2  -1  11       33.36       38.61      5.26 o
  -1  -1  11      215.12      264.05     15.82 o
   0  -1  11      383.38      377.81     13.09 o
   1  -1  11       33.75       38.26      5.71 o
   2  -1  11      540.08      539.91     23.41 o
   3  -1  11      486.70      495.08     22.81 o
   4  -1  11      357.97      349.98     21.82 o
   5  -1  11      196.97      214.82     15.57 o
   6  -1  11       23.02       36.82      6.96 o
   7  -1  11       46.22       47.21      8.12 o
  -9   0  11       11.41       26.87      7.39 o
  -8   0  11      170.47      178.97     13.04 o
  -7   0  11       21.34       13.44      7.19 o
  -6   0  11      406.56      425.46     23.24 o
  -5   0  11      259.18      285.86     19.94 o
  -4   0  11     1034.62     1014.85     29.86 o
  -3   0  11     1116.26     1376.47     33.18 o
  -2   0  11        4.43        7.24      5.14 o
  -1   0  11       21.15        6.11     11.08 o
   0   0  11     1396.91     1398.36     22.90 o
   1   0  11      231.86      257.28     17.98 o
   2   0  11       75.00       82.95      7.76 o
   3   0  11      111.74      127.49     11.11 o
   4   0  11      527.13      542.38     25.03 o
   5   0  11      255.61      247.80     18.01 o
   6   0  11        3.90        3.89     13.61 o
   7   0  11        1.49        7.61     15.34 o
  -9   1  11        3.71      -11.31     15.57 o
  -8   1  11      148.91      151.75     13.04 o
  -7   1  11        8.15        9.54      7.07 o
  -6   1  11      133.14      130.22      9.86 o
  -5   1  11      667.81      677.65     27.19 o
  -4   1  11     1528.54     1631.68     36.76 o
  -3   1  11      518.17      612.37     24.43 o
  -2   1  11       36.36       36.96      5.88 o
  -1   1  11       65.73       73.66      6.36 o
   0   1  11     1816.04     1743.94     27.43 o
   1   1  11      788.10      790.09     27.50 o
   2   1  11      197.73      189.65     15.40 o
   3   1  11      151.54      147.89     12.30 o
   4   1  11      343.23      328.87     22.47 o
   5   1  11       72.30       90.56      8.04 o
   6   1  11       25.06       15.31      7.56 o
  -9   2  11        1.51        2.07     15.40 o
  -8   2  11      101.12      132.80     13.12 o
  -7   2  11      104.16      114.37      9.43 o
  -6   2  11        8.91        8.35      6.53 o
  -5   2  11        5.53       11.36      5.85 o
  -4   2  11      398.91      452.24     23.24 o
  -3   2  11      407.64      440.40     22.50 o
  -2   2  11       46.15       56.81      6.25 o
  -1   2  11      600.14      571.70     23.52 o
   0   2  11      808.78      760.15     19.17 o
   1   2  11     1222.65     1223.78     34.32 o
   2   2  11      448.19      433.58     23.41 o
   3   2  11      157.09      147.32     12.73 o
   4   2  11       49.17       72.10      7.19 o
   5   2  11       37.02       40.28      7.93 o
   6   2  11        7.10        0.00     16.28 o
  -9   3  11       11.01       17.81      7.90 o
  -8   3  11      153.70      148.85     12.87 o
  -7   3  11      187.98      255.81     18.01 o
  -6   3  11       15.58      -11.45     15.74 o
  -5   3  11       43.30       30.28      6.85 o
  -4   3  11      192.75      186.38     12.07 o
  -3   3  11      176.56      166.30     14.12 o
  -2   3  11        1.60       -0.74     11.90 o
  -1   3  11      124.80      110.90      8.47 o
   0   3  11      354.18      320.47     14.57 o
   1   3  11      658.00      672.09     27.73 o
   2   3  11       56.77       57.67      7.19 o
   3   3  11        0.17      -13.55     13.55 o
   4   3  11       65.11       66.93      7.84 o
   5   3  11      100.94       95.68      9.40 o
  -9   4  11       14.86      -12.13     18.15 o
  -8   4  11      157.84      138.17     10.71 o
  -7   4  11      444.56      516.76     28.21 o
  -6   4  11      283.05      270.01     19.52 o
  -5   4  11      330.39      369.27     22.58 o
  -4   4  11       15.97       11.96     13.01 o
  -3   4  11        4.34        0.00     11.25 o
  -2   4  11        6.17       -5.45     13.18 o
  -1   4  11      172.53      172.91     13.86 o
   0   4  11      193.66      160.68      8.40 o
   1   4  11      198.58      189.62     16.19 o
   2   4  11        0.84      -12.90     12.90 o
   3   4  11        2.29        8.01      6.16 o
   4   4  11       28.86       30.23      7.73 o
  -8   5  11      100.50       77.01     10.08 o
  -7   5  11      286.84      275.07     20.25 o
  -6   5  11      245.82      285.29     21.25 o
  -5   5  11      231.80      231.35     17.90 o
  -4   5  11        4.81       11.76      6.45 o
  -3   5  11       82.12       87.72      8.29 o
  -2   5  11        2.44       -0.97      6.42 o
  -1   5  11      108.24      106.73      9.83 o
   0   5  11       54.50       50.36      7.24 o
   1   5  11        1.53       15.40     12.93 o
   2   5  11       50.58       38.43      7.47 o
   3   5  11       23.99       28.78      7.30 o
   4   5  11      120.32       94.88      9.72 o
  -8   6  11       71.95       83.74      9.63 o
  -7   6  11       30.50       18.38      8.58 o
  -6   6  11       78.04       65.22      8.35 o
  -5   6  11       27.23       23.81      7.76 o
  -4   6  11       37.30       53.15      7.50 o
  -3   6  11      202.31      191.98     15.08 o
  -2   6  11      399.16      349.92     24.49 o
  -1   6  11      302.69      252.23     18.95 o
   0   6  11        0.79        3.76     10.41 o
   1   6  11       15.99        8.81     13.69 o
   2   6  11       16.68       15.54     14.03 o
   3   6  11       38.08       30.68      8.64 o
  -7   7  11       36.69       35.57      8.61 o
  -6   7  11        0.51       -2.02     14.18 o
  -5   7  11        0.71      -14.03     16.02 o
  -4   7  11       86.12       96.47      8.86 o
  -3   7  11      101.35      107.18      9.60 o
  -2   7  11      120.97      125.13     10.99 o
  -1   7  11       66.18       67.41      8.69 o
   0   7  11        0.72        9.31      7.67 o
   1   7  11      108.60      112.63      9.40 o
  -6   8  11       27.62       31.25      8.29 o
  -5   8  11        5.26        6.45     16.19 o
  -4   8  11      132.41      129.11     10.17 o
  -3   8  11      283.69      301.88     22.21 o
  -2   8  11       42.83       44.68      8.32 o
  -1   8  11       12.73       11.05      7.73 o
   0   8  11       18.30       19.29     12.98 o
   0 -15  12        7.77       12.28     10.94 o
   1 -15  12        0.48       10.91     17.21 o
   2 -15  12       21.06       12.75     17.04 o
   3 -15  12       43.33       45.31      8.21 o
   4 -15  12        2.07       -8.78     15.37 o
  -2 -14  12       61.22       78.18      8.95 o
  -1 -14  12        1.62      -11.50     15.82 o
   0 -14  12       16.41        9.04      5.39 o
   1 -14  12        0.25      -14.66     14.66 o
   2 -14  12       61.40       61.33      8.12 o
   3 -14  12       25.59       31.76      7.73 o
   4 -14  12      136.82      146.35     13.83 o
   5 -14  12       11.40        7.50     17.47 o
  -3 -13  12       19.81        8.66     17.47 o
  -2 -13  12        7.04      -15.82     15.82 o
  -1 -13  12       81.31       93.91      8.95 o
   0 -13  12       11.78       22.62      4.73 o
   1 -13  12        7.42       -0.94     14.20 o
   2 -13  12       15.80       21.53      6.93 o
   3 -13  12       98.26       89.68      8.32 o
   4 -13  12        5.03        6.56      7.58 o
   5 -13  12       96.70       90.16      9.18 o
   6 -13  12       80.60       78.06      8.66 o
  -4 -12  12       39.37       32.64      8.12 o
  -3 -12  12        1.93      -15.11     15.71 o
  -2 -12  12       25.35       15.31     15.68 o
  -1 -12  12       64.95       68.60      7.44 o
   0 -12  12       25.82       35.90      4.73 o
   1 -12  12       78.51       76.30      7.84 o
   2 -12  12      790.17      743.93     30.51 o
   3 -12  12       55.92       63.04      7.53 o
   4 -12  12      232.62      254.87     17.90 o
   5 -12  12       52.74       70.54      8.55 o
   6 -12  12       32.12       47.35      7.98 o
   7 -12  12       43.04       22.10     19.20 o
  -5 -11  12       36.72       58.38      8.64 o
  -4 -11  12        0.65        4.89     14.71 o
  -3 -11  12        4.90      -12.07     15.06 o
  -2 -11  12      212.16      204.08     15.40 o
  -1 -11  12      196.58      169.53     11.56 o
   0 -11  12       89.62       86.74      5.42 o
   1 -11  12      160.98      166.04     14.06 o
   2 -11  12      762.29      825.77     29.71 o
   3 -11  12     1168.85     1144.56     36.30 o
   4 -11  12      140.10      151.41     13.47 o
   5 -11  12      288.62      332.73     22.87 o
   6 -11  12       44.25       44.34      8.32 o
   7 -11  12      143.70      152.29     10.37 o
  -6 -10  12        0.57      -10.88     15.62 o
  -5 -10  12      100.00      105.93      9.63 o
  -4 -10  12        4.54       -1.82     13.21 o
  -3 -10  12        8.41       -6.08     15.34 o
  -2 -10  12      224.47      175.90     14.63 o
  -1 -10  12      238.54      230.78     16.42 o
   0 -10  12      291.84      284.96     14.13 o
   1 -10  12       20.38       13.10     14.57 o
   2 -10  12       93.31       88.09      8.10 o
   3 -10  12      997.58      989.25     33.12 o
   4 -10  12      664.98      755.49     29.52 o
   5 -10  12      110.81       98.63      8.61 o
   6 -10  12       68.60       66.19      8.52 o
   7 -10  12      108.20      119.28     11.19 o
  -7  -9  12       24.18       10.11     17.53 o
  -6  -9  12        3.71       -2.05     16.65 o
  -5  -9  12       22.39       31.53      7.27 o
  -4  -9  12      374.78      367.93     22.95 o
  -3  -9  12       61.91       59.03      7.53 o
  -2  -9  12      898.21      806.08     30.31 o
  -1  -9  12      151.91      154.68     14.94 o
   0  -9  12      307.44      306.29     22.50 o
   1  -9  12      185.60      170.61     13.07 o
   2  -9  12       68.51       58.58      7.13 o
   3  -9  12      109.51      110.99      9.43 o
   4  -9  12      738.11      783.73     29.23 o
   5  -9  12      417.36      374.35     23.32 o
   6  -9  12      189.08      191.35     14.49 o
   7  -9  12      284.49      256.15     19.29 o
   8  -9  12       61.76       56.19      9.89 o
  -7  -8  12        9.76       16.05     17.07 o
  -6  -8  12       71.08       65.22      8.55 o
  -5  -8  12       71.14       87.75      8.04 o
  -4  -8  12      181.28      215.18     15.96 o
  -3  -8  12      620.93      635.75     26.36 o
  -2  -8  12       13.27       13.72     13.49 o
  -1  -8  12      877.72      769.61     28.63 o
   0  -8  12      501.38      429.93     15.46 o
   1  -8  12      606.77      586.21     24.43 o
   2  -8  12       31.55       33.72      6.42 o
   3  -8  12        1.14      -12.90     12.90 o
   4  -8  12       27.30        9.40     13.58 o
   5  -8  12        2.57       10.20     13.66 o
   6  -8  12        2.56       -7.22     13.35 o
   7  -8  12      317.23      308.13     24.17 o
   8  -8  12      178.20      173.40     11.76 o
  -8  -7  12       93.43       92.27     10.20 o
  -7  -7  12      786.84      729.50     34.23 o
  -6  -7  12        4.33       -8.32     15.14 o
  -5  -7  12       94.36       83.80      7.67 o
  -4  -7  12       94.54      106.36      7.76 o
  -3  -7  12      197.51      183.68     16.25 o
  -2  -7  12       97.46       79.31      7.70 o
  -1  -7  12      145.54      129.31     10.60 o
   0  -7  12      205.42      210.09     11.03 o
   1  -7  12     2956.72     2872.17     47.47 o
   2  -7  12      894.23      949.26     28.58 o
   3  -7  12        0.72        4.37     11.76 o
   4  -7  12        2.90       16.33      5.74 o
   5  -7  12       33.84       39.12      7.10 o
   6  -7  12       38.92       -2.67     15.68 o
   7  -7  12        4.05      -13.92     15.91 o
   8  -7  12       15.11       -7.78     16.50 o
  -8  -6  12       30.77       36.42      9.40 o
  -7  -6  12       24.97        6.79     18.15 o
  -6  -6  12       20.35      -10.68     16.73 o
  -5  -6  12        2.08       10.60     13.44 o
  -4  -6  12      780.60      744.21     28.27 o
  -3  -6  12     1070.13      992.32     31.76 o
  -2  -6  12        0.65      -12.93     12.93 o
  -1  -6  12       42.56       31.53      6.33 o
   0  -6  12      281.34      270.78     13.40 o
   1  -6  12      131.42      140.47     11.45 o
   2  -6  12        1.97       11.56     12.44 o
   3  -6  12        7.68      -12.81     12.81 o
   4  -6  12       50.93       52.55      6.51 o
   5  -6  12      415.60      420.68     24.29 o
   6  -6  12       10.83        4.12      6.90 o
   7  -6  12        2.38       15.03     13.55 o
   8  -6  12       14.61       12.16     16.22 o
  -8  -5  12      494.95      502.67     30.14 o
  -7  -5  12      385.01      370.26     25.59 o
  -6  -5  12       89.83      100.85      9.23 o
  -5  -5  12        8.89       -3.15     13.58 o
  -4  -5  12      295.39      243.51     19.20 o
  -3  -5  12     1238.20     1166.46     32.84 o
  -2  -5  12       92.37       89.68      6.87 o
  -1  -5  12      685.69      666.66     24.29 o
   0  -5  12     1650.08     1455.39     60.48 o
   1  -5  12     1507.75     1541.26     34.77 o
   2  -5  12        9.96        7.16      6.05 o
   3  -5  12       30.98       27.19      5.99 o
   4  -5  12      206.81      229.79     16.36 o
   5  -5  12     1211.63     1278.04     37.04 o
   6  -5  12       89.37       81.87      8.24 o
   7  -5  12       27.79       18.21     16.62 o
   8  -5  12        1.70        5.31      7.93 o
  -9  -4  12       36.87       38.86      9.12 o
  -8  -4  12       41.39       20.20     19.03 o
  -7  -4  12      219.47      218.34     18.72 o
  -6  -4  12       67.19       61.90      7.27 o
  -5  -4  12      107.64      118.29      8.75 o
  -4  -4  12      745.71      692.45     26.73 o
  -3  -4  12        3.23      -10.68     12.70 o
  -2  -4  12      608.14      611.92     23.24 o
  -1  -4  12      208.76      173.40     13.15 o
   0  -4  12      225.55      189.69     23.65 o
   1  -4  12        8.37       16.02      5.54 o
   2  -4  12        0.48       -8.81     12.39 o
   3  -4  12      682.14      727.79     27.30 o
   4  -4  12      437.54      433.41     23.69 o
   5  -4  12       11.04       15.99     15.17 o
   6  -4  12      484.97      466.30     26.56 o
   7  -4  12       42.86       42.47      8.64 o
  -9  -3  12       43.56       58.80      9.01 o
  -8  -3  12        2.70       -1.99     16.22 o
  -7  -3  12      117.60      114.34     10.08 o
  -6  -3  12        8.48       12.04     12.53 o
  -5  -3  12       36.49       45.03      6.73 o
  -4  -3  12     2034.31     2020.64     41.90 o
  -3  -3  12      910.51      880.17     27.70 o
  -2  -3  12       11.89       12.10      5.51 o
  -1  -3  12       44.39       44.46      5.51 o
   0  -3  12       66.56       63.94      4.16 o
   1  -3  12      203.71      250.72     17.27 o
   2  -3  12       51.61       49.06      6.96 o
   3  -3  12      149.02      140.90      9.89 o
   4  -3  12     2276.24     2206.87     47.18 o
   5  -3  12     2132.24     2106.77     46.84 o
   6  -3  12       78.02       68.35      7.87 o
   7  -3  12       18.20        3.15     16.45 o
  -9  -2  12       79.21       85.53      9.46 o
  -8  -2  12        9.73      -14.74     16.42 o
  -7  -2  12       40.39       52.07      7.39 o
  -6  -2  12        2.41       -4.77     13.81 o
  -5  -2  12     2696.34     2540.46     48.43 o
  -4  -2  12      529.19      513.35     23.52 o
  -3  -2  12      702.13      715.72     25.00 o
  -2  -2  12      109.48      126.21      9.80 o
  -1  -2  12       29.66       33.09      5.54 o
   0  -2  12       71.32       74.37      4.44 o
   1  -2  12     1187.18     1250.09     32.01 o
   2  -2  12      219.42      257.11     17.98 o
   3  -2  12        0.88       -7.56     13.24 o
   4  -2  12     1350.73     1464.68     38.78 o
   5  -2  12     1118.34     1111.89     36.08 o
   6  -2  12        5.47       -8.66     13.86 o
   7  -2  12       53.05       51.47      8.86 o
  -9  -1  12        0.42       15.14     15.99 o
  -8  -1  12        7.53        2.93     16.16 o
  -7  -1  12       72.48       67.86      7.90 o
  -6  -1  12        1.77       -6.39     13.38 o
  -5  -1  12     1035.71     1059.79     32.90 o
  -4  -1  12       14.06       -3.55     13.58 o
  -3  -1  12       14.54       20.62      6.22 o
  -2  -1  12      309.26      378.87     19.29 o
  -1  -1  12       35.01       44.17      5.71 o
   0  -1  12     1117.37     1191.98     22.01 o
   1  -1  12      182.17      193.65     14.83 o
   2  -1  12     1182.17     1276.85     34.40 o
   3  -1  12       89.14       86.81      9.46 o
   4  -1  12      614.05      593.74     27.10 o
   5  -1  12        4.29       -5.60     13.69 o
   6  -1  12        1.22      -14.00     14.23 o
  -9   0  12      106.84      107.78      9.69 o
  -8   0  12       41.80       43.69      8.32 o
  -7   0  12      315.54      314.89     22.90 o
  -6   0  12      441.12      456.45     25.54 o
  -5   0  12      120.68      149.96     12.50 o
  -4   0  12       32.66       40.82      6.76 o
  -3   0  12      630.30      760.66     27.41 o
  -2   0  12      130.69      154.65     11.87 o
  -1   0  12      530.95      546.84     23.01 o
   0   0  12        5.30        4.57      8.77 o
   1   0  12     1639.50     1744.43     39.66 o
   2   0  12     1125.26     1219.04     34.23 o
   3   0  12     1235.86     1242.25     35.96 o
   4   0  12       16.68       22.61      6.99 o
   5   0  12        2.38        7.78     13.78 o
   6   0  12       29.06       37.44      7.56 o
  -9   1  12        4.83        6.22      7.70 o
  -8   1  12        1.67      -16.14     16.14 o
  -7   1  12      227.84      259.61     18.58 o
  -6   1  12      130.89      177.57     14.06 o
  -5   1  12      345.49      399.78     22.75 o
  -4   1  12        1.05       -5.99     12.13 o
  -3   1  12      398.43      474.40     23.07 o
  -2   1  12        4.04       -7.90     12.04 o
  -1   1  12      356.38      412.42     21.33 o
   0   1  12      237.18      210.27     16.12 o
   1   1  12     1668.30     1710.37     40.45 o
   2   1  12      801.25      922.18     31.67 o
   3   1  12      488.88      511.59     26.48 o
   4   1  12      593.45      540.25     26.59 o
   5   1  12       26.11       36.08      8.01 o
  -9   2  12        5.31       -6.59     15.48 o
  -8   2  12        1.78      -15.11     16.48 o
  -7   2  12      142.87      164.42     12.39 o
  -6   2  12        2.27       17.04      6.42 o
  -5   2  12       18.77       16.25     13.55 o
  -4   2  12       28.71       26.50      6.28 o
  -3   2  12      574.85      595.64     26.02 o
  -2   2  12     1486.54     1657.25     38.69 o
  -1   2  12      716.83      680.69     26.36 o
   0   2  12        0.69       15.41      9.51 o
   1   2  12      250.14      256.46     20.06 o
   2   2  12       69.94       74.91      7.56 o
   3   2  12        1.56       15.65     14.23 o
   4   2  12       20.87        0.99     15.79 o
   5   2  12      248.89      293.42     20.37 o
  -9   3  12       71.06       69.63      9.91 o
  -8   3  12       29.14        2.07     20.31 o
  -7   3  12      245.04      251.57     20.14 o
  -6   3  12      338.79      351.85     24.20 o
  -5   3  12      266.13      309.67     21.08 o
  -4   3  12       96.43      139.22     11.50 o
  -3   3  12      126.64      136.47      8.24 o
  -2   3  12        8.72       12.39      6.19 o
  -1   3  12      411.88      409.58     23.49 o
   0   3  12      182.52      178.07      9.64 o
   1   3  12       15.87        9.52     14.97 o
   2   3  12      433.99      418.67     25.34 o
   3   3  12      179.71      154.17     11.16 o
   4   3  12       13.84        7.39     16.56 o
  -8   4  12       64.04       44.88     10.14 o
  -7   4  12      108.28      128.46     12.44 o
  -6   4  12        2.08       11.05     13.92 o
  -5   4  12      239.20      242.20     17.53 o
  -4   4  12      149.93      194.39     15.28 o
  -3   4  12      143.53      137.15     11.42 o
  -2   4  12       13.31       -3.41     13.47 o
  -1   4  12      181.44      175.98     14.03 o
   0   4  12       69.68       62.09      5.36 o
   1   4  12       48.04       49.85      6.90 o
   2   4  12      321.39      330.46     22.16 o
   3   4  12        0.81       -4.18     16.08 o
  -8   5  12       88.46      102.41     11.02 o
  -7   5  12       12.18       -2.07     17.07 o
  -6   5  12       17.16       12.10      7.67 o
  -5   5  12       22.76        4.72     14.77 o
  -4   5  12      187.04      201.15     12.93 o
  -3   5  12       43.52       42.27      7.56 o
  -2   5  12      435.86      461.53     26.25 o
  -1   5  12      144.07      142.04     10.79 o
   0   5  12      493.41      525.71     19.13 o
   1   5  12       57.73       39.49      8.04 o
   2   5  12        0.57      -15.40     15.40 o
  -7   6  12        0.02       11.99      7.98 o
  -6   6  12        7.10       12.02      7.36 o
  -5   6  12       79.27       77.69      9.46 o
  -4   6  12      275.36      286.26     21.05 o
  -3   6  12      536.12      597.38     30.42 o
  -2   6  12       14.56        4.83     16.70 o
  -1   6  12       53.18       49.77      9.15 o
   0   6  12      128.16      152.25     12.85 o
   1   6  12        4.19        9.57     13.15 o
  -6   7  12        3.00       15.71      7.61 o
  -5   7  12       64.64       35.85      9.26 o
  -4   7  12       22.34       20.94     17.47 o
  -3   7  12      295.58      261.57     19.49 o
  -2   7  12       44.86       26.79      8.41 o
  -1   7  12       20.88       13.75      8.32 o
   0   7  12       45.04       45.85     18.96 o
   1 -15  13       52.27       52.58      9.15 o
   2 -15  13        1.97      -16.62     16.62 o
  -1 -14  13        6.33      -10.79     16.16 o
   0 -14  13       41.02       50.99      5.93 o
   1 -14  13        6.94       16.82     15.14 o
   2 -14  13        7.87        6.16     14.26 o
   3 -14  13       64.52       68.75      9.18 o
   4 -14  13       38.16       48.55      7.93 o
  -3 -13  13      164.19      175.87     14.06 o
  -2 -13  13        7.51        2.13     16.36 o
  -1 -13  13       10.44       15.62      7.61 o
   0 -13  13        1.47       15.54      6.06 o
   1 -13  13      128.96      115.39     10.68 o
   2 -13  13       19.28        1.93     14.26 o
   3 -13  13       29.36       38.58      7.93 o
   4 -13  13        5.77       11.16      7.64 o
   5 -13  13      189.23      200.33     13.78 o
  -4 -12  13        0.37       -9.72     17.02 o
  -3 -12  13      132.08      160.78     13.35 o
  -2 -12  13       15.83       26.90      7.56 o
  -1 -12  13       53.71       43.46      7.61 o
   0 -12  13        4.16        6.17      5.79 o
   1 -12  13        2.53       12.93     14.37 o
   2 -12  13      271.30      238.82     19.52 o
   3 -12  13        2.98       13.10     14.74 o
   4 -12  13       34.56       43.97      8.75 o
   5 -12  13      116.10      141.70     11.39 o
   6 -12  13       12.19       20.20     16.90 o
  -5 -11  13        3.01        0.00     16.28 o
  -4 -11  13       21.69       34.71      7.58 o
  -3 -11  13       40.19       38.24      8.10 o
  -2 -11  13        0.56        5.60     13.35 o
  -1 -11  13       69.74       64.77      7.41 o
   0 -11  13      504.18      459.37     18.37 o
   1 -11  13      526.74      484.09     25.91 o
   2 -11  13        1.90        9.54      7.04 o
   3 -11  13       23.60       13.35     15.03 o
   4 -11  13      154.96      157.55     13.18 o
   5 -11  13      171.48      174.31     13.72 o
   6 -11  13      318.13      292.03     21.70 o
  -6 -10  13       20.16       13.49     16.99 o
  -5 -10  13        8.14       10.45     15.08 o
  -4 -10  13        6.50        5.74     13.64 o
  -3 -10  13       16.39       29.88      6.45 o
  -2 -10  13       70.36       55.51      7.64 o
  -1 -10  13      198.98      209.79     15.82 o
   0 -10  13      275.87      253.63     12.96 o
   1 -10  13     1417.55     1396.47     38.61 o
   2 -10  13      436.53      415.91     23.86 o
   3 -10  13        0.77       -9.49     13.58 o
   4 -10  13       28.77       16.93     15.45 o
   5 -10  13      267.74      246.01     19.29 o
   6 -10  13      379.07      378.67     26.39 o
   7 -10  13        9.38      -15.28     18.66 o
  -6  -9  13       18.56       20.31     16.99 o
  -5  -9  13       24.76       27.73      7.90 o
  -4  -9  13       11.66       -3.61     13.72 o
  -3  -9  13       18.85       12.95     13.61 o
  -2  -9  13      137.53      136.13     11.99 o
  -1  -9  13       40.22       26.56      6.87 o
   0  -9  13      136.90      141.30      7.73 o
   1  -9  13      310.31      316.80     19.97 o
   2  -9  13      630.37      600.64     26.33 o
   3  -9  13       50.82       51.87      6.90 o
   4  -9  13      180.27      194.19     14.66 o
   5  -9  13      427.96      421.79     25.40 o
   6  -9  13      262.69      244.33     20.06 o
   7  -9  13      170.50      202.29     16.73 o
  -7  -8  13       59.25       74.31      9.32 o
  -6  -8  13       59.14       68.89      8.98 o
  -5  -8  13       24.03       37.67      7.04 o
  -4  -8  13       13.47       13.78     14.40 o
  -3  -8  13      822.80      703.76     29.49 o
  -2  -8  13      129.18      104.71      9.01 o
  -1  -8  13       96.42       86.90      8.32 o
   0  -8  13       93.72       81.24      4.97 o
   1  -8  13      246.58      246.89     18.58 o
   2  -8  13      374.35      348.50     21.65 o
   3  -8  13        0.91        1.62     12.44 o
   4  -8  13        5.54        8.44     14.26 o
   5  -8  13      576.99      530.08     28.52 o
   6  -8  13      403.39      429.66     25.51 o
   7  -8  13       23.13       -7.44     17.81 o
  -7  -7  13       85.79       80.93     10.34 o
  -6  -7  13      246.90      304.04     22.95 o
  -5  -7  13       94.16       90.76      8.41 o
  -4  -7  13        7.22       10.08      6.19 o
  -3  -7  13      219.42      193.68     16.59 o
  -2  -7  13      786.89      638.54     26.36 o
  -1  -7  13      809.83      692.74     26.48 o
   0  -7  13      136.58      143.06     23.31 o
   1  -7  13      120.58      119.76      9.91 o
   2  -7  13      161.47      136.72     12.02 o
   3  -7  13      315.78      357.22     21.65 o
   4  -7  13       28.19       18.29     14.77 o
   5  -7  13       33.14       32.10      7.44 o
   6  -7  13      143.19      118.15     10.74 o
   7  -7  13        0.70       -1.05     14.89 o
  -8  -6  13       76.01       58.77     10.45 o
  -7  -6  13      102.75      102.98      9.94 o
  -6  -6  13      258.10      239.67     20.14 o
  -5  -6  13       13.55       28.38      7.30 o
  -4  -6  13        1.45      -11.22     15.54 o
  -3  -6  13      392.13      390.12     22.90 o
  -2  -6  13     1480.17     1315.31     34.71 o
  -1  -6  13      458.78      378.84     20.68 o
   0  -6  13     1038.44      903.17     20.86 o
   1  -6  13      199.13      202.66     14.63 o
   2  -6  13      135.97      161.18     13.66 o
   3  -6  13      267.26      283.36     20.82 o
   4  -6  13        1.89        6.65     13.72 o
   5  -6  13        8.92        8.86      7.02 o
   6  -6  13       72.44       60.79      8.27 o
   7  -6  13       10.07       -1.34      7.78 o
  -8  -5  13       12.21       15.14     17.04 o
  -7  -5  13       22.23       13.83     18.15 o
  -6  -5  13      141.65      128.40     12.13 o
  -5  -5  13       54.82       68.21      7.36 o
  -4  -5  13      119.11      112.69      8.61 o
  -3  -5  13      292.59      303.30     20.34 o
  -2  -5  13      975.18      880.97     28.80 o
  -1  -5  13      109.71      107.24      6.99 o
   0  -5  13      204.24      178.73     10.17 o
   1  -5  13        7.49       15.54      5.99 o
   2  -5  13      674.05      737.45     27.58 o
   3  -5  13       72.67       81.22      7.36 o
   4  -5  13      315.93      347.82     23.12 o
   5  -5  13        0.35       -6.31     14.57 o
   6  -5  13       47.62       48.09      8.47 o
   7  -5  13       16.46       16.25     17.50 o
  -8  -4  13       48.25       22.21     19.15 o
  -7  -4  13        0.71        6.76     13.83 o
  -6  -4  13       41.06       38.26      7.39 o
  -5  -4  13      280.64      235.47     18.49 o
  -4  -4  13      404.42      365.89     22.50 o
  -3  -4  13        3.69        8.89      6.28 o
  -2  -4  13        4.40       -6.96     12.33 o
  -1  -4  13      329.84      281.37     18.41 o
   0  -4  13       39.00       30.01      4.13 o
   1  -4  13      423.81      433.35     22.70 o
   2  -4  13      358.55      365.12     21.45 o
   3  -4  13      111.63      123.20     10.68 o
   4  -4  13      635.86      617.89     27.58 o
   5  -4  13        1.76       10.06     15.31 o
   6  -4  13       24.88       31.22      7.58 o
   7  -4  13        1.06       -5.51     15.08 o
  -8  -3  13      209.79      177.20     15.00 o
  -7  -3  13        1.70      -16.02     16.02 o
  -6  -3  13       28.70       30.51      6.62 o
  -5  -3  13       16.93       18.69      7.10 o
  -4  -3  13      242.03      250.89     17.78 o
  -3  -3  13      279.03      280.21     19.83 o
  -2  -3  13       17.28       27.53      5.80 o
  -1  -3  13       43.61       34.03      5.85 o
   0  -3  13        0.64        5.36      8.07 o
   1  -3  13      168.18      161.75     11.53 o
   2  -3  13      546.54      550.42     24.97 o
   3  -3  13       86.26       84.94      7.47 o
   4  -3  13       41.19       27.81      7.84 o
   5  -3  13       43.39       32.58      7.78 o
   6  -3  13      226.43      211.01     17.21 o
  -8  -2  13      149.61      178.82     12.70 o
  -7  -2  13        0.34       16.87     14.89 o
  -6  -2  13       75.59       61.59      7.56 o
  -5  -2  13      329.01      316.68     21.70 o
  -4  -2  13      529.30      570.82     24.71 o
  -3  -2  13      101.71      109.23      7.47 o
  -2  -2  13        2.10      -10.85     10.85 o
  -1  -2  13      122.56      152.46     11.68 o
   0  -2  13        0.92        3.20      8.37 o
   1  -2  13       45.46       11.11     14.46 o
   2  -2  13      359.03      313.90     21.50 o
   3  -2  13      762.85      753.45     29.54 o
   4  -2  13      172.29      167.57     13.61 o
   5  -2  13       68.67       49.12      8.18 o
   6  -2  13      242.43      214.50     17.30 o
  -8  -1  13       47.13       58.49      8.72 o
  -7  -1  13        7.54       -2.81     15.68 o
  -6  -1  13        7.11       -6.02     15.74 o
  -5  -1  13       41.11       38.04      7.33 o
  -4  -1  13      553.19      578.17     25.77 o
  -3  -1  13        6.28       12.22      5.94 o
  -2  -1  13       15.51       11.73     12.93 o
  -1  -1  13        9.76       20.00      5.80 o
   0  -1  13       87.07       82.60      7.17 o
   1  -1  13        8.82       19.12      6.36 o
   2  -1  13        7.33       11.36     12.95 o
   3  -1  13        2.16       11.19     15.25 o
   4  -1  13      256.76      236.04     18.49 o
   5  -1  13       41.54       42.41      8.12 o
   6  -1  13      253.42      236.12     17.92 o
  -8   0  13        4.89        1.05     15.96 o
  -7   0  13       15.31        7.58     15.96 o
  -6   0  13      155.73      156.21     12.27 o
  -5   0  13       32.98       39.32      6.79 o
  -4   0  13       85.93      105.59      7.67 o
  -3   0  13        2.82       -3.07     12.67 o
  -2   0  13      614.22      745.35     26.53 o
  -1   0  13      673.74      732.45     26.96 o
   0   0  13      555.88      525.31     17.60 o
   1   0  13      285.23      339.92     21.11 o
   2   0  13       60.50       61.93      7.41 o
   3   0  13       14.30       25.57      6.62 o
   4   0  13       32.96       23.78      7.93 o
   5   0  13       10.06        0.00     16.33 o
  -8   1  13       59.49       61.76      9.35 o
  -7   1  13        0.30       12.56     15.71 o
  -6   1  13        8.24       -0.88     13.92 o
  -5   1  13       34.14       13.75     14.83 o
  -4   1  13      114.36      117.72      8.24 o
  -3   1  13        5.02       11.16     12.41 o
  -2   1  13      373.26      377.87     23.89 o
  -1   1  13      391.20      383.70     23.04 o
   0   1  13     1474.69     1449.47     27.53 o
   1   1  13      204.56      186.24     15.79 o
   2   1  13        5.61       16.08     14.69 o
   3   1  13       69.33       83.80      7.81 o
   4   1  13      253.09      244.76     18.66 o
   5   1  13      165.83      185.87     17.10 o
  -8   2  13      133.40      142.95     10.82 o
  -7   2  13        1.38       -5.00     16.42 o
  -6   2  13        0.27       -4.43      6.87 o
  -5   2  13        1.78       12.36     12.47 o
  -4   2  13       26.08       34.12      6.65 o
  -3   2  13        1.84      -14.40     14.40 o
  -2   2  13      297.57      302.00     22.27 o
  -1   2  13      451.75      408.67     23.66 o
   0   2  13      964.29      953.72     23.44 o
   1   2  13      111.49      123.86     10.82 o
   2   2  13        0.19      -14.12     14.12 o
   3   2  13        2.48        5.03     14.29 o
   4   2  13      192.31      205.10     15.34 o
  -8   3  13      137.50      121.10     11.02 o
  -7   3  13       50.90       40.93      9.06 o
  -6   3  13        0.16        5.71     13.38 o
  -5   3  13        0.99       -2.76      6.73 o
  -4   3  13      105.35      124.71      9.40 o
  -3   3  13       74.15       73.09      7.90 o
  -2   3  13       11.65       11.45     15.28 o
  -1   3  13      143.66      132.12     10.17 o
   0   3  13      196.28      194.53     26.05 o
   1   3  13      143.77      151.87     13.12 o
   2   3  13       41.50       40.65      7.58 o
   3   3  13       68.01       63.63      8.66 o
  -7   4  13      183.09      242.60     18.66 o
  -6   4  13        4.14        8.95     15.48 o
  -5   4  13        3.16       11.59     14.00 o
  -4   4  13      323.58      337.62     25.23 o
  -3   4  13      192.78      207.69     16.82 o
  -2   4  13      216.13      212.80     15.74 o
  -1   4  13       98.51      103.32     10.00 o
   0   4  13        2.11        1.53      9.67 o
   1   4  13       36.22       49.91      7.98 o
   2   4  13        8.18      -16.25     16.25 o
  -7   5  13       94.98       94.37     10.94 o
  -6   5  13        1.53       -4.18     15.17 o
  -5   5  13        0.40      -14.29     16.70 o
  -4   5  13      252.05      278.90     20.99 o
  -3   5  13      508.91      503.52     30.00 o
  -2   5  13       42.44       35.71      8.29 o
  -1   5  13      211.60      228.08     17.81 o
   0   5  13        0.60        2.40      9.68 o
   1   5  13        3.11      -15.03     16.56 o
  -5   6  13        0.32      -14.20     18.49 o
  -4   6  13       83.36      102.21     10.03 o
  -3   6  13      452.52      433.10     28.21 o
  -2   6  13       77.83       69.57      8.78 o
  -1   6  13       59.25       54.85      9.32 o
   0   6  13        3.50       13.43      6.89 o
   0 -14  14       44.30       58.13      5.89 o
   1 -14  14        0.25        4.37     15.31 o
   2 -14  14       15.10       -7.50     16.59 o
   3 -14  14        1.21        5.48      7.70 o
  -2 -13  14      100.40      103.54     10.17 o
  -1 -13  14       45.42       59.34      8.04 o
   0 -13  14       76.48       84.60      6.10 o
   1 -13  14        0.44       -8.24     14.86 o
   2 -13  14      320.60      329.10     24.57 o
   3 -13  14      255.52      223.03     18.41 o
   4 -13  14       28.83       42.92      8.32 o
  -3 -12  14        0.01       -1.08     13.81 o
  -2 -12  14       34.92       31.76      7.95 o
  -1 -12  14       27.73       13.89     16.73 o
   0 -12  14        0.63      -10.90     10.90 o
   1 -12  14      115.11       98.57      8.52 o
   2 -12  14       65.44       65.02      8.47 o
   3 -12  14        2.48        7.16      7.56 o
   4 -12  14       36.28       37.47      7.70 o
   5 -12  14       74.37       61.56      9.29 o
  -4 -11  14       15.87       33.80      7.70 o
  -3 -11  14        0.09       14.37     12.64 o
  -2 -11  14       43.55       39.91      7.53 o
  -1 -11  14       48.02       46.70      7.41 o
   0 -11  14       21.15       30.37     14.81 o
   1 -11  14      396.69      350.86     24.80 o
   2 -11  14     1267.84     1213.47     37.84 o
   3 -11  14      182.89      176.81     14.74 o
   4 -11  14        0.67        9.80     13.72 o
   5 -11  14        8.44       -3.89      8.38 o
   6 -11  14      352.80      327.25     23.69 o
  -5 -10  14        4.45        2.19     16.96 o
  -4 -10  14        0.67        4.01     14.86 o
  -3 -10  14       25.43        6.19      6.70 o
  -2 -10  14       79.44       75.62      7.58 o
  -1 -10  14       34.08       33.24      6.76 o
   0 -10  14      173.91      155.42      8.92 o
   1 -10  14      103.98       93.29      8.32 o
   2 -10  14       73.20       73.89      7.58 o
   3 -10  14      332.33      301.54     23.41 o
   4 -10  14        6.81       -0.94     13.72 o
   5 -10  14        1.02        0.00     16.11 o
   6 -10  14      309.35      312.42     23.01 o
  -6  -9  14        5.39       20.34      8.07 o
  -5  -9  14        5.26       18.95      7.76 o
  -4  -9  14       54.22       51.67      7.58 o
  -3  -9  14       10.78        9.49      7.16 o
  -2  -9  14      272.28      236.80     17.44 o
  -1  -9  14       88.40       80.73      7.33 o
   0  -9  14       37.03       34.77      4.86 o
   1  -9  14       28.50       37.64      7.22 o
   2  -9  14      169.45      188.03     15.99 o
   3  -9  14       75.62       58.41      7.95 o
   4  -9  14       20.67       14.09      7.67 o
   5  -9  14       66.23       53.12      9.23 o
   6  -9  14      372.75      335.23     22.19 o
  -6  -8  14       43.25       19.09     17.61 o
  -5  -8  14      101.50       94.91      8.86 o
  -4  -8  14      371.55      337.56     23.92 o
  -3  -8  14       45.31       44.66      7.24 o
  -2  -8  14      108.70      100.14      8.44 o
  -1  -8  14      292.00      297.20     21.96 o
   0  -8  14      253.07      228.78     11.57 o
   1  -8  14       84.04       74.60      7.27 o
   2  -8  14      332.45      336.68     22.07 o
   3  -8  14      201.97      203.59     14.06 o
   4  -8  14      643.72      639.36     29.20 o
   5  -8  14      569.03      599.11     30.51 o
   6  -8  14        0.42      -13.35     16.08 o
  -7  -7  14       27.71       35.91      8.92 o
  -6  -7  14       27.30       22.98      8.95 o
  -5  -7  14       30.88       17.02      7.50 o
  -4  -7  14       27.30       -8.78     16.31 o
  -3  -7  14       26.18       26.90      7.41 o
  -2  -7  14        2.60      -14.54     14.54 o
  -1  -7  14      693.88      640.04     27.02 o
   0  -7  14      756.64      676.69     19.46 o
   1  -7  14      579.49      557.66     24.57 o
   2  -7  14       48.03       56.16      7.19 o
   3  -7  14       51.36       55.85      7.61 o
   4  -7  14      125.14      166.75     12.87 o
   5  -7  14       58.95       78.77      8.69 o
   6  -7  14       38.70       45.05      7.95 o
  -7  -6  14       25.58       17.10     17.30 o
  -6  -6  14      100.94       98.54      9.49 o
  -5  -6  14      278.56      278.59     19.91 o
  -4  -6  14      629.70      570.05     26.56 o
  -3  -6  14      570.42      584.14     27.78 o
  -2  -6  14      132.93      133.97     10.88 o
  -1  -6  14       35.45       41.76      6.56 o
   0  -6  14       17.68       12.11      8.93 o
   1  -6  14      224.62      235.41     18.49 o
   2  -6  14       38.58       14.63     16.16 o
   3  -6  14      418.53      400.88     23.72 o
   4  -6  14      622.20      658.45     29.71 o
   5  -6  14      662.99      660.16     31.87 o
   6  -6  14       11.80        8.24     15.40 o
  -7  -5  14       40.58       35.94      8.92 o
  -6  -5  14       49.34       63.35      7.95 o
  -5  -5  14       77.14       88.35      7.95 o
  -4  -5  14      223.47      180.47     13.38 o
  -3  -5  14     1178.87     1208.47     36.08 o
  -2  -5  14       10.68       15.94      6.19 o
  -1  -5  14       36.54       43.89      6.19 o
   0  -5  14      473.29      441.65     23.44 o
   1  -5  14      577.29      572.80     25.14 o
   2  -5  14       97.67      104.11      7.90 o
   3  -5  14       37.88       37.81      7.44 o
   4  -5  14      117.44      139.48     11.05 o
   5  -5  14      724.92      679.98     31.76 o
   6  -5  14       75.00       73.83      8.75 o
  -8  -4  14       52.40       60.62      9.52 o
  -7  -4  14       63.54       75.71      9.57 o
  -6  -4  14      172.51      132.38      8.95 o
  -5  -4  14       15.03       11.53     15.71 o
  -4  -4  14      256.31      241.04     18.21 o
  -3  -4  14       46.69       60.82      6.93 o
  -2  -4  14      456.20      438.98     22.58 o
  -1  -4  14       29.41       36.70      5.91 o
   0  -4  14      250.27      227.33     12.08 o
   1  -4  14      197.15      216.49     16.45 o
   2  -4  14        1.47        3.30     14.86 o
   3  -4  14      151.28      140.02      9.72 o
   4  -4  14        7.19        9.23     14.43 o
   5  -4  14        2.51      -12.87     17.10 o
   6  -4  14       87.16       92.69      9.32 o
  -8  -3  14       80.30       67.27      9.94 o
  -7  -3  14      140.98      135.59     14.94 o
  -6  -3  14       63.03       42.81      8.21 o
  -5  -3  14       59.89       47.64      7.61 o
  -4  -3  14        3.73        0.82     14.52 o
  -3  -3  14      172.50      161.27     12.78 o
  -2  -3  14      150.54      166.64     12.73 o
  -1  -3  14        0.05        3.83      9.91 o
   0  -3  14       11.50       19.26      5.48 o
   1  -3  14      145.63      169.85     13.78 o
   2  -3  14        7.68        5.85     13.78 o
   3  -3  14      554.79      572.04     27.61 o
   4  -3  14      102.83       85.31      8.95 o
   5  -3  14       14.64        6.85      8.15 o
   6  -3  14        0.73      -16.36     16.36 o
  -8  -2  14        0.76       10.68      8.47 o
  -7  -2  14      778.94      676.97     32.53 o
  -6  -2  14      259.54      242.37     17.50 o
  -5  -2  14       17.38       17.56     14.66 o
  -4  -2  14       37.75       29.97      7.19 o
  -3  -2  14      313.36      292.88     20.88 o
  -2  -2  14        3.03       -2.36     11.19 o
  -1  -2  14        2.23       13.38      5.45 o
   0  -2  14        4.37        1.51      8.28 o
   1  -2  14      651.20      637.37     28.61 o
   2  -2  14      458.70      546.41     26.42 o
   3  -2  14       78.20       73.86      8.27 o
   4  -2  14      159.60      183.71     12.98 o
   5  -2  14       80.00       79.06      8.72 o
  -8  -1  14       15.63        5.23      9.15 o
  -7  -1  14       12.21       22.56      8.58 o
  -6  -1  14      154.05      154.25     12.87 o
  -5  -1  14       62.78       73.83      7.73 o
  -4  -1  14        0.40        3.38     12.73 o
  -3  -1  14        6.19       -0.82     12.81 o
  -2  -1  14       35.71       40.71      6.90 o
  -1  -1  14       59.07       67.10      6.96 o
   0  -1  14      300.38      288.76     26.08 o
   1  -1  14      220.05      259.13     20.23 o
   2  -1  14      133.16      120.39      8.89 o
   3  -1  14        0.28      -14.15     14.71 o
   4  -1  14        2.49        9.09     15.37 o
   5  -1  14      169.82      159.08     11.87 o
  -8   0  14       13.02        7.76     17.39 o
  -7   0  14      120.19       99.65      9.69 o
  -6   0  14       62.88       76.13      8.04 o
  -5   0  14       83.10       97.29      7.78 o
  -4   0  14       41.79       60.05      7.13 o
  -3   0  14      410.52      419.94     24.35 o
  -2   0  14       41.93       50.22      7.41 o
  -1   0  14       43.96       59.03      6.70 o
   0   0  14       53.01       50.37      8.86 o
   1   0  14      344.48      324.27     23.52 o
   2   0  14      282.21      236.41     19.49 o
   3   0  14      147.53      157.06     12.27 o
   4   0  14      375.84      365.09     25.79 o
  -8   1  14        3.06        8.98     17.24 o
  -7   1  14        8.07       -2.07     16.73 o
  -6   1  14       80.50       79.40      8.66 o
  -5   1  14        2.78       -1.87     13.44 o
  -4   1  14        2.09        9.86     13.86 o
  -3   1  14      114.57      138.03     11.11 o
  -2   1  14      166.00      198.23     16.62 o
  -1   1  14       19.95       22.98      6.79 o
   0   1  14        9.33       17.37      7.77 o
   1   1  14      223.58      196.98     15.48 o
   2   1  14       72.61       83.72      8.01 o
   3   1  14       44.40       49.37      8.41 o
   4   1  14       14.01       -2.22     17.70 o
  -7   2  14       88.48      108.80      9.46 o
  -6   2  14       58.84       36.33      8.61 o
  -5   2  14        5.92        3.83     13.61 o
  -4   2  14      113.33      120.30      9.97 o
  -3   2  14      366.54      414.43     25.71 o
  -2   2  14      123.21      148.06     10.31 o
  -1   2  14      143.63      107.75      8.98 o
   0   2  14        2.05        6.29      9.35 o
   1   2  14      190.51      237.77     17.61 o
   2   2  14      122.00      112.75     11.14 o
   3   2  14        0.77       -6.56     15.11 o
  -7   3  14       10.34       19.32      7.87 o
  -6   3  14        5.78       17.44     14.83 o
  -5   3  14        0.46       -0.99     14.86 o
  -4   3  14        0.30        7.81     14.63 o
  -3   3  14      128.35      157.26     13.35 o
  -2   3  14       57.01       64.97      7.95 o
  -1   3  14      247.32      273.08     21.53 o
   0   3  14        1.76        0.01      9.70 o
   1   3  14      101.81       90.73      9.26 o
   2   3  14        4.73        0.00     15.20 o
  -6   4  14       39.57       35.31      8.78 o
  -5   4  14       78.13       98.37      9.46 o
  -4   4  14       13.23       17.73      8.61 o
  -3   4  14      349.36      348.95     26.16 o
  -2   4  14      184.12      192.66     13.64 o
  -1   4  14       76.14       75.34      8.81 o
   0   4  14      172.87      210.01     12.57 o
   1   4  14       47.92       50.76      8.61 o
  -5   5  14       99.34       91.41     10.51 o
  -4   5  14      111.49      122.55     11.85 o
  -3   5  14      116.21      103.80     10.60 o
  -2   5  14       35.31       49.71      8.98 o
  -1   5  14       44.76       62.92      8.55 o
  -1 -13  15       25.69        1.11     16.85 o
   0 -13  15       96.23       88.00      7.06 o
   1 -13  15       10.08       -4.32     16.62 o
   2 -13  15        3.21       -2.13     16.65 o
   3 -13  15        9.36       10.94     15.77 o
  -3 -12  15      113.01      102.52     10.26 o
  -2 -12  15        9.63       18.55     15.31 o
  -1 -12  15        3.74       13.58     14.71 o
   0 -12  15       95.44       93.98      8.48 o
   1 -12  15      784.58      700.07     33.63 o
   2 -12  15       24.77       22.33      8.04 o
   3 -12  15       32.43       29.54      8.15 o
   4 -12  15        4.20      -11.85     16.93 o
  -4 -11  15        0.56      -15.99     15.99 o
  -3 -11  15        8.97       -5.40     15.88 o
  -2 -11  15        2.61       12.44     15.65 o
  -1 -11  15        8.50        8.92     13.83 o
   0 -11  15       34.37       14.31      5.66 o
   1 -11  15        1.73       -6.87     15.74 o
   2 -11  15       32.93       40.14      8.47 o
   3 -11  15       62.20       60.59      8.72 o
   4 -11  15      259.56      232.80     19.86 o
   5 -11  15       78.42       84.20      9.46 o
  -4 -10  15        8.86      -11.56     15.28 o
  -3 -10  15        0.87      -13.18     14.86 o
  -2 -10  15        0.95       -1.93     13.44 o
  -1 -10  15       33.38       39.32      7.19 o
   0 -10  15       90.21       96.50      5.68 o
   1 -10  15       13.72       25.48      6.73 o
   2 -10  15       12.12       11.22      6.87 o
   3 -10  15      146.88      153.20     11.39 o
   4 -10  15      395.77      341.71     24.74 o
   5 -10  15      519.94      492.84     31.33 o
  -5  -9  15        8.44      -17.04     17.04 o
  -4  -9  15        7.92       10.06     15.54 o
  -3  -9  15      110.60       84.88      8.41 o
  -2  -9  15       25.44        7.36     14.49 o
  -1  -9  15        3.71      -10.91     14.43 o
   0  -9  15       12.79       15.43      7.20 o
   1  -9  15       39.14        7.24     15.88 o
   2  -9  15       19.46       14.54     15.20 o
   3  -9  15      118.49      105.56      8.81 o
   4  -9  15       56.25       39.46      8.86 o
   5  -9  15      188.85      193.42     14.60 o
  -6  -8  15        5.03       13.38     16.59 o
  -5  -8  15       40.05       35.94      8.44 o
  -4  -8  15        0.36       -1.93     15.31 o
  -3  -8  15      233.41      208.68     15.85 o
  -2  -8  15      161.85      138.88     10.62 o
  -1  -8  15        3.30        6.16     14.80 o
   0  -8  15        1.65       -1.34     21.22 o
   1  -8  15      207.73      176.52     14.52 o
   2  -8  15       52.08       61.50      7.44 o
   3  -8  15      107.02      109.54      9.66 o
   4  -8  15      163.44      165.16     13.69 o
   5  -8  15      139.79      128.91     11.14 o
  -6  -7  15        8.33       17.78      8.21 o
  -5  -7  15        3.45        5.08     17.56 o
  -4  -7  15       83.15       76.70      7.98 o
  -3  -7  15      301.32      285.72     19.80 o
  -2  -7  15      334.92      268.19     19.23 o
  -1  -7  15        6.55       13.52     12.39 o
   0  -7  15       16.68       -0.25      9.90 o
   1  -7  15      552.63      549.34     27.04 o
   2  -7  15      342.28      399.32     23.98 o
   3  -7  15      152.99      159.08     11.50 o
   4  -7  15       43.71       35.71      8.49 o
   5  -7  15       93.89       91.90      9.63 o
  -6  -6  15       18.59       33.58      8.21 o
  -5  -6  15        1.15       -4.91     16.70 o
  -4  -6  15       68.20       66.13      8.32 o
  -3  -6  15      223.85      237.17     18.78 o
  -2  -6  15      450.01      436.51     24.52 o
  -1  -6  15      111.62       81.22      7.64 o
   0  -6  15       56.70       48.40      4.96 o
   1  -6  15      654.42      620.19     28.15 o
   2  -6  15      772.39      819.86     32.30 o
   3  -6  15      426.46      379.07     25.37 o
   4  -6  15      133.88      124.45     11.85 o
   5  -6  15        7.24        2.33      8.38 o
  -7  -5  15       36.35       46.79      9.09 o
  -6  -5  15       93.43       93.06      9.77 o
  -5  -5  15       38.69       44.51      7.78 o
  -4  -5  15       18.27       24.69      7.04 o
  -3  -5  15      176.75      193.88     15.31 o
  -2  -5  15      161.43      140.93     11.59 o
  -1  -5  15       15.15       -2.30      6.51 o
   0  -5  15       10.25       19.98      5.61 o
   1  -5  15      122.29      114.11      8.55 o
   2  -5  15     1018.92     1043.06     36.62 o
   3  -5  15      154.45      164.82     11.22 o
   4  -5  15       45.66       38.52      8.78 o
   5  -5  15       11.82       11.56     16.05 o
  -7  -4  15       81.26       52.07      9.72 o
  -6  -4  15      192.10      192.43     15.94 o
  -5  -4  15       33.84       40.31      8.21 o
  -4  -4  15      100.54      117.61      8.38 o
  -3  -4  15       59.77       49.85      7.56 o
  -2  -4  15       45.26       43.18      6.51 o
  -1  -4  15        8.33       -9.09     13.32 o
   0  -4  15       27.15       21.31     10.71 o
   1  -4  15       74.18       65.82      7.87 o
   2  -4  15      563.52      589.45     27.64 o
   3  -4  15      281.21      269.81     20.71 o
   4  -4  15       28.29       20.08     18.29 o
   5  -4  15       13.57       12.84     15.28 o
  -7  -3  15        8.24        9.69     17.78 o
  -6  -3  15      339.26      313.64     22.27 o
  -5  -3  15      434.15      426.34     25.71 o
  -4  -3  15      248.70      267.97     20.74 o
  -3  -3  15       14.62       15.43      6.73 o
  -2  -3  15       42.57       53.80      7.16 o
  -1  -3  15       30.54       30.03      6.31 o
   0  -3  15      136.07      168.56      9.24 o
   1  -3  15        1.39        4.66      6.70 o
   2  -3  15       29.74       36.67      7.13 o
   3  -3  15       16.15       18.49      7.78 o
   4  -3  15       20.03       25.20      8.18 o
   5  -3  15       75.21       47.18      9.18 o
  -7  -2  15        1.98        6.39     17.50 o
  -6  -2  15       25.14       24.40      8.72 o
  -5  -2  15      131.21      126.41     10.06 o
  -4  -2  15      213.81      233.17     17.47 o
  -3  -2  15       22.73       29.17      7.19 o
  -2  -2  15      204.46      229.08     16.76 o
  -1  -2  15      118.85      154.14     13.75 o
   0  -2  15      214.60      234.65     12.30 o
   1  -2  15       12.31       22.64      6.79 o
   2  -2  15        9.87       16.08     13.47 o
   3  -2  15      120.15      115.79      9.09 o
   4  -2  15       17.60       15.08      7.70 o
  -7  -1  15        7.97       13.92     17.24 o
  -6  -1  15       12.39        3.98     14.77 o
  -5  -1  15        1.18       -4.80     13.98 o
  -4  -1  15      197.19      240.69     17.92 o
  -3  -1  15        2.05        2.70     14.32 o
  -2  -1  15      189.59      195.75     14.54 o
  -1  -1  15      241.11      272.37     20.96 o
   0  -1  15      256.53      250.84     24.15 o
   1  -1  15       32.73       30.08      7.33 o
   2  -1  15       32.47       16.65      8.10 o
   3  -1  15        8.48        6.45      7.64 o
   4  -1  15        9.99      -16.99     16.99 o
  -7   0  15        5.63       -6.51     18.44 o
  -6   0  15        4.45        0.00     15.45 o
  -5   0  15        0.56      -14.63     14.63 o
  -4   0  15       10.95       -8.52     16.31 o
  -3   0  15       28.89       38.58      7.41 o
  -2   0  15       57.53       59.20      7.98 o
  -1   0  15      209.04      210.38     16.02 o
   0   0  15      130.38      114.33      7.11 o
   1   0  15       20.92       24.97      7.41 o
   2   0  15       60.29       65.34      8.75 o
   3   0  15       82.22       91.27      9.18 o
  -7   1  15      100.88      105.76     10.26 o
  -6   1  15       12.87        7.24     14.37 o
  -5   1  15        1.17        9.09     14.35 o
  -4   1  15        0.57        8.55      7.22 o
  -3   1  15       89.95       86.41      8.52 o
  -2   1  15      133.64      135.67     11.25 o
  -1   1  15       38.83       43.86      6.79 o
   0   1  15       65.37       55.27      7.16 o
   1   1  15        4.78      -11.16     14.97 o
   2   1  15      103.91      107.21     10.00 o
  -6   2  15       24.72        9.60     16.82 o
  -5   2  15        0.55        6.22     14.60 o
  -4   2  15       63.82       63.21      8.75 o
  -3   2  15       22.21       27.98      7.93 o
  -2   2  15      116.38      132.78     10.79 o
  -1   2  15        2.98      -11.08     14.40 o
   0   2  15       19.80       20.35     16.77 o
   1   2  15       40.59       32.33      8.32 o
  -5   3  15       27.73       40.79      8.66 o
  -4   3  15      135.12      138.97     10.91 o
  -3   3  15       67.36       82.32      9.29 o
  -2   3  15        4.49        2.10     15.34 o
  -1   3  15        0.41       -4.52      7.19 o
   0   3  15       42.49       47.35      5.80 o
  -4   4  15      226.52      235.21     17.56 o
  -3   4  15       11.37      -12.10     17.90 o
  -2   4  15       15.94       11.14     17.39 o
  -1 -12  16      126.18      125.16     10.31 o
   0 -12  16      187.83      188.76     12.85 o
   1 -12  16       23.30       39.20      8.58 o
   2 -12  16       39.38       24.74      8.49 o
   3 -12  16        0.75       11.08     16.22 o
  -3 -11  16        4.46        5.68     17.10 o
  -2 -11  16       40.08       48.43      8.44 o
  -1 -11  16        0.84        8.41     14.40 o
   0 -11  16        5.93        2.41     10.61 o
   1 -11  16       30.23       19.86     16.62 o
   2 -11  16      104.55       81.64      9.18 o
   3 -11  16        0.83       -7.50     15.71 o
   4 -11  16       14.42       35.45      8.38 o
  -4 -10  16        1.04       -1.11     16.90 o
  -3 -10  16        0.11       -1.08     15.74 o
  -2 -10  16        0.63      -15.34     15.34 o
  -1 -10  16       60.57       71.16      8.07 o
   0 -10  16        7.24       12.30     14.05 o
   1 -10  16       15.14       19.54      7.47 o
   2 -10  16       19.48        6.02     15.34 o
   3 -10  16       99.24       68.09     10.14 o
   4 -10  16        0.58        6.51     15.94 o
  -4  -9  16      171.70      150.84     10.54 o
  -3  -9  16       17.22       -9.29     16.68 o
  -2  -9  16       67.04       68.35      8.04 o
  -1  -9  16        0.84       -0.97     15.45 o
   0  -9  16        8.53        1.66     12.56 o
   1  -9  16       55.00       61.33      7.64 o
   2  -9  16       66.94       58.18      8.41 o
   3  -9  16       18.38        2.07     17.04 o
   4  -9  16        8.05        5.31      8.21 o
  -5  -8  16        4.23       -3.89      8.29 o
  -4  -8  16        2.09      -10.31     15.43 o
  -3  -8  16       50.57       48.75      8.29 o
  -2  -8  16       46.94       50.65      7.22 o
  -1  -8  16       13.39      -14.86     14.86 o
   0  -8  16      284.68      225.41     12.35 o
   1  -8  16        0.17       -7.61     13.55 o
   2  -8  16      368.71      325.52     24.71 o
   3  -8  16      313.63      315.46     21.65 o
   4  -8  16       54.40       34.23      9.32 o
  -5  -7  16      107.24      100.70      9.72 o
  -4  -7  16        4.81       -4.01     15.03 o
  -3  -7  16        0.12       -4.89     13.55 o
  -2  -7  16      100.82       86.73      8.78 o
  -1  -7  16       31.15       26.59      7.30 o
   0  -7  16        3.37        2.04      9.71 o
   1  -7  16        3.08       11.93      7.10 o
   2  -7  16      191.58      195.02     16.05 o
   3  -7  16      208.76      262.48     19.20 o
   4  -7  16      293.99      311.60     21.39 o
  -6  -6  16       16.74       11.14     17.19 o
  -5  -6  16      113.86      124.88      9.49 o
  -4  -6  16      138.10      128.74     11.96 o
  -3  -6  16       14.05        8.55     13.27 o
  -2  -6  16       33.50       41.93      7.02 o
  -1  -6  16      974.60      843.67     31.84 o
   0  -6  16      354.00      304.22     15.85 o
   1  -6  16       42.92       35.88      7.90 o
   2  -6  16       57.78       81.73      8.78 o
   3  -6  16      249.64      225.61     20.11 o
   4  -6  16      577.07      597.63     30.28 o
  -6  -5  16        5.69        8.75     15.71 o
  -5  -5  16       58.93       24.83      8.72 o
  -4  -5  16       27.60       33.72      7.93 o
  -3  -5  16       16.91       13.18     15.88 o
  -2  -5  16       69.81       49.40      7.39 o
  -1  -5  16       41.88        9.01     16.19 o
   0  -5  16      243.78      261.66     12.43 o
   1  -5  16      227.25      230.41     18.95 o
   2  -5  16       34.41       40.76      8.81 o
   3  -5  16       16.25        8.81      8.24 o
   4  -5  16        4.14        5.34     15.25 o
  -6  -4  16      366.74      330.92     26.16 o
  -5  -4  16      396.48      359.18     25.91 o
  -4  -4  16       49.20       42.53      8.18 o
  -3  -4  16      207.32      204.87     15.00 o
  -2  -4  16       90.39       82.64      8.95 o
  -1  -4  16       97.55       83.18      8.55 o
   0  -4  16      216.74      245.69     12.79 o
   1  -4  16      563.34      627.71     29.23 o
   2  -4  16       12.32       29.52      8.18 o
   3  -4  16      498.25      452.41     26.84 o
   4  -4  16        6.91       11.99     16.19 o
  -6  -3  16      670.83      613.65     30.88 o
  -5  -3  16       26.77       15.40     16.39 o
  -4  -3  16      202.16      173.71     12.67 o
  -3  -3  16       99.78      112.41      8.75 o
  -2  -3  16        8.52       15.94      6.99 o
  -1  -3  16        4.35        0.00     13.81 o
   0  -3  16      245.74      255.18     13.86 o
   1  -3  16       21.71        9.63     17.27 o
   2  -3  16      620.05      619.79     32.24 o
   3  -3  16      540.57      539.20     29.54 o
   4  -3  16      143.77      137.26     10.37 o
  -6  -2  16       43.79       21.19     17.67 o
  -5  -2  16        7.50      -12.33     16.31 o
  -4  -2  16       68.77       63.77      8.61 o
  -3  -2  16      246.61      271.77     19.69 o
  -2  -2  16       25.19       19.97     16.87 o
  -1  -2  16        0.39        0.94     14.69 o
   0  -2  16       32.75       38.25     12.91 o
   1  -2  16      272.70      282.85     21.59 o
   2  -2  16      260.68      204.79     17.73 o
   3  -2  16        9.26       14.09     15.28 o
  -6  -1  16       21.99       19.80      8.75 o
  -5  -1  16       28.69       16.42      8.27 o
  -4  -1  16        5.39       -8.04     14.89 o
  -3  -1  16      354.08      342.99     26.76 o
  -2  -1  16      446.76      462.16     28.66 o
  -1  -1  16        0.01        2.93     14.20 o
   0  -1  16       27.18       30.27     12.20 o
   1  -1  16      242.80      233.85     18.04 o
   2  -1  16       55.28       54.31      8.98 o
  -6   0  16       10.52        4.35     16.14 o
  -5   0  16       14.26       17.04     15.99 o
  -4   0  16       11.76        3.61      8.24 o
  -3   0  16        1.03       11.11     14.80 o
  -2   0  16        4.02        7.04     14.63 o
  -1   0  16      117.16      106.30     11.56 o
   0   0  16       32.79       41.81      5.52 o
   1   0  16        7.30        7.44     15.62 o
   2   0  16        1.11       12.24      7.81 o
  -5   1  16        0.80       16.42     14.80 o
  -4   1  16      116.07      117.41      9.63 o
  -3   1  16      442.18      478.75     28.44 o
  -2   1  16        1.57       24.06      6.87 o
  -1   1  16        1.95        8.41     12.70 o
   0   1  16       12.95       10.74      9.84 o
   1   1  16        5.43       12.22     17.98 o
  -4   2  16       45.05       69.48      8.83 o
  -3   2  16        2.23        1.08     16.70 o
  -2   2  16       30.34       14.20     16.53 o
  -1   2  16        0.55      -12.10     15.03 o
  -1 -11  17        6.75        4.46     18.46 o
   0 -11  17      102.59       98.71      6.97 o
   1 -11  17       62.65       77.13      8.89 o
  -2 -10  17       70.08       75.71      9.06 o
  -1 -10  17       56.32       53.86      8.92 o
   0 -10  17        1.90       12.92     10.73 o
   1 -10  17        1.72        2.16     13.75 o
   2 -10  17       55.94       53.97      8.52 o
  -3  -9  17       45.06       36.28      8.72 o
  -2  -9  17       87.54       89.91      8.89 o
  -1  -9  17        0.01      -11.50     14.97 o
   0  -9  17       18.52       12.34     11.68 o
   1  -9  17       10.31       24.35      7.67 o
   2  -9  17       29.13       28.66      8.47 o
   3  -9  17       28.76       28.32      8.66 o
  -4  -8  17        2.27        6.59     17.21 o
  -3  -8  17       67.98       62.33      9.09 o
  -2  -8  17        4.26       -7.19     15.65 o
  -1  -8  17       39.97       45.22      7.39 o
   0  -8  17       26.11       22.86      7.74 o
   1  -8  17      181.66      216.95     19.09 o
   2  -8  17       75.79       62.24      9.15 o
   3  -8  17        0.54       16.48     14.86 o
  -4  -7  17        5.68      -17.21     17.21 o
  -3  -7  17        5.36      -12.58     15.82 o
  -2  -7  17        5.42       24.66      7.04 o
  -1  -7  17        4.89        9.06     14.46 o
   0  -7  17       90.53       83.04      6.23 o
   1  -7  17      257.15      253.79     19.03 o
   2  -7  17      148.59      129.00     10.28 o
   3  -7  17        5.31      -17.27     17.27 o
  -5  -6  17        9.63       16.25      8.21 o
  -4  -6  17        1.25        2.13     14.57 o
  -3  -6  17       73.47       63.38      8.41 o
  -2  -6  17        6.37        2.98     15.88 o
  -1  -6  17      192.21      165.78     15.23 o
   0  -6  17      165.88      149.68     16.85 o
   1  -6  17      400.67      362.73     25.03 o
   2  -6  17      297.20      319.87     25.28 o
   3  -6  17       18.79      -10.82     19.20 o
  -5  -5  17       25.07       28.55      8.41 o
  -4  -5  17        0.27       -1.05     14.09 o
  -3  -5  17       74.93       77.72      9.03 o
  -2  -5  17      151.59      133.66      9.72 o
  -1  -5  17       19.29       19.66      7.67 o
   0  -5  17       55.16       55.53      8.31 o
   1  -5  17      184.99      199.08     15.23 o
   2  -5  17      193.08      173.20     11.31 o
   3  -5  17      105.31      100.68      9.32 o
  -5  -4  17        5.82        0.00     15.51 o
  -4  -4  17        0.16        7.36     15.06 o
  -3  -4  17       73.82       85.45      8.92 o
  -2  -4  17      162.59      165.16     11.14 o
  -1  -4  17      121.32      112.41     11.39 o
   0  -4  17        0.59       10.40     10.58 o
   1  -4  17       53.90       40.74      8.92 o
   2  -4  17        7.23      -15.00     16.53 o
  -5  -3  17        2.92        6.65     16.48 o
  -4  -3  17       11.99       10.03      8.15 o
  -3  -3  17      142.80      136.84     11.73 o
  -2  -3  17      249.37      263.85     20.42 o
  -1  -3  17      185.03      211.24     19.09 o
   0  -3  17      198.89      205.48     11.38 o
   1  -3  17        8.18      -17.67     17.67 o
   2  -3  17      331.88      339.61     26.93 o
  -5  -2  17       74.20       67.86      9.83 o
  -4  -2  17        0.49       -3.21     17.84 o
  -3  -2  17       58.44       42.81      9.89 o
  -2  -2  17      163.84      202.46     13.95 o
  -1  -2  17      210.02      191.21     14.77 o
   0  -2  17      241.08      238.52     13.08 o
   1  -2  17      143.05      148.57     11.39 o
  -4  -1  17        6.24        3.27     16.99 o
  -3  -1  17       38.25       37.64      9.35 o
  -2  -1  17      186.20      177.55     15.48 o
  -1  -1  17       60.61       69.74      8.18 o
   0  -1  17       82.10       73.07      6.33 o
   1  -1  17       21.06       16.70      8.47 o
  -4   0  17      130.61      118.69     10.94 o
  -3   0  17       10.95       17.30      8.69 o
  -2   0  17       14.38       -3.30     16.05 o
  -1   0  17        2.29       13.21     14.54 o
  -1  -9  18       35.46       13.47     16.02 o
   0  -9  18        1.03        3.04     11.29 o
  -2  -8  18      123.92      112.63     10.03 o
  -1  -8  18       14.02       13.21     16.62 o
   0  -8  18       58.91       43.59      5.90 o
   1  -8  18        6.90       17.78      8.12 o
  -3  -7  18        1.77       -9.01     16.70 o
  -2  -7  18        0.61       -4.35     16.02 o
  -1  -7  18        0.85        6.53     14.09 o
   0  -7  18        2.66       -5.15     10.78 o
   1  -7  18        4.22       11.05     15.68 o
  -3  -6  18       70.76       12.16     17.53 o
  -2  -6  18      162.90      152.66     10.37 o
  -1  -6  18      136.35      127.61     10.34 o
   0  -6  18       20.11        6.36     19.53 o
   1  -6  18        0.04       -8.81     15.40 o
  -3  -5  18        4.88       -4.40     16.50 o
  -2  -5  18       48.04       50.20      8.24 o
  -1  -5  18       84.99       74.23      9.06 o
   0  -5  18       82.34       67.39      7.71 o
   1  -5  18       64.93       64.23      9.43 o
  -3  -4  18        8.76        9.40      8.44 o
  -2  -4  18       16.20       12.95     16.11 o
  -1  -4  18      140.29      145.90     12.73 o
   0  -4  18       74.25       91.84      6.68 o
  -3  -3  18      123.45      141.81     10.97 o
  -2  -3  18       26.04       36.11      8.78 o
  -1  -3  18        8.93       -7.73     16.19 o
 
